# Supplementary material for: Evolutionary algorithm using surrogate models for solving bilevel multiobjective programming problems
Source: PLoS One. 2020 Dec 17;15(12):e0243926. doi: 10.1371/journal.pone.0243926 (PMC7746194; doi:10.1371/journal.pone.0243926)
Supplement: S1 File — (XLS) [file pone.0243926.s001.xls]

## Sheet: example1-Figure3
NSGA-II:
-14.9593	-3.60145
-13.504	-4.7687
-13.43	-4.80485
-14.9398	-3.64098
-14.9834	-3.54555
-14.6444	-4.02198
-14.6824	-3.98397
-14.1577	-4.4011
-14.9089	-3.69632
-12.3441	-5.26154
-13.3512	-4.8424
-14.2869	-4.3137
-14.1155	-4.42834
13.317	-4.85839
-14.8885	-3.72939
-14.2131	-4.36459
-13.5631	-4.73925
-13.606	-4.71747
-14.4399	-4.19996
-15.0295	-3.38514
-14.4759	-4.1712
-12.5652	-5.17735
-14.7471	-3.9147
-14.728	-3.93597
-14.2511	-4.33827
-13.0666	-4.97124
-14.9997	-3.50104
-14.9897	-3.52919
-14.9233	-3.67131
-14.7742	-3.88339
-12.1005	-5.3504
-12.8257	-5.07316
-13.2925	-4.8698
-14.7599	-3.90006
-14.3333	-4.2808
-14.2551	-4.33618
-14.3669	-4.25573
-13.9121	-4.55153
-12.5266	-5.1923
-12.3011	-5.27751
-15.0164	-3.44464
-14.0329	-4.4799
-14.557	-4.10262
-12.6219	-5.15516
-12.4187	-5.23353
-14.0666	-4.45939
-12.0011	-5.38562
-12.0427	-5.37094
-15.0251	-3.4075
-12.5965	-5.16512
-14.06	-4.46335
-12.0192	-5.37925
-12.2027	-5.31359
-15.0215	-3.42407
-14.8557	-3.77822
-14.5298	-4.12627
-11.976	-5.39443
-13.3851	-4.82635
-12.1201	-5.34341
-13.0488	-4.97896
-13.7809	-4.62504
-13.6829	-4.67729
-14.7876	-3.86732
-13.0991	-4.95701
-14.0101	-4.49363
-12.86	-5.05902
-13.3764	-4.83049
-12.7717	-5.09524
-13.9773	-4.51354
-14.0941	-4.44165
-12.3678	-5.25271
-13.8189	-4.60396
-13.8735	-4.57375
-14.4862	-4.16273
-13.703	-4.66699
-12.3802	-5.24806
-15.0345	-3.35379
-12.8816	-5.05004
-14.314	-4.29439
-14.5786	-4.08338
-12.0711	-5.36088
-13.7671	-4.63256
-15.0109	-3.4648
-12.477	-5.21138
-15.0372	-3.33165
-12.639	-5.14842
-14.9189	-3.67918
-13.2187	-4.90363
-13.4122	-4.81341
-12.5814	-5.17104
-13.7431	-4.64543
-13.1204	-4.94762
-13.9376	-4.53688
-12.4484	-5.22228
-14.3891	-4.23935
-12.7105	-5.11996
-12.6821	-5.1313
-13.8972	-4.56023
-15.0054	-3.4833
-12.7978	-5.0846
-14.4286	-4.20864
-12.4464	-5.22303
-15.0402	-3.29598
-13.6384	-4.70084
-13.2423	-4.89288
-13.0272	-4.98829
-14.8796	-3.7431
-13.7247	-4.65551
-13.8397	-4.59272
-12.1401	-5.33621
-12.2734	-5.28776
-14.5481	-4.11041
-12.299	-5.27828
-14.0238	-4.48549
-13.7522	-4.64074
-14.6991	-3.96683
-12.2288	-5.30411
-13.8001	-4.61466
-14.8133	-3.83532
-13.9612	-4.52298
-13.002	-4.99913
-14.5041	-4.14795
-14.7148	-3.95012
-13.5435	-4.74907
-13.9543	-4.52691
-12.9294	-5.02998
-14.6286	-4.03708
-14.8464	-3.79125
-12.7966	-5.08509
-14.6947	-3.97147
-14.5205	-4.13415
-13.8591	-4.58178
-15.0411	-3.27953
-12.4815	-5.20967
-13.2502	-4.88927
-13.5258	-4.75791
-14.3042	-4.30141
-14.7115	-3.95372
-14.5832	-4.07924
-13.6597	-4.68961
-12.9871	-5.00554
-14.6269	-4.03879
-14.3325	-4.2813
-13.27	-4.88019
-12.251	-5.29598
-14.597	-4.06656
-14.413	-4.22112
-14.3731	-4.2512
SMEA
-13.9989	-6.75
-14.0207	-6.7499
-14.0404	-6.7498
-14.0437	-6.7498
-14.0622	-6.7495
-14.0723	-6.7493
-14.0967	-6.7488
-14.1021	-6.7487
-14.1137	-6.7484
-14.1252	-6.748
-14.1304	-6.7478
-14.1351	-6.7477
-14.1394	-6.7475
-14.1423	-6.7474
-14.1454	-6.7473
-14.1505	-6.7471
-14.1812	-6.7457
-14.1957	-6.7449
-14.2129	-6.7439
-14.2529	-6.7412
-14.2789	-6.7392
-14.2853	-6.7386
-14.2894	-6.7383
-14.2965	-6.7376
-14.2997	-6.7373
-14.3039	-6.7369
-14.3122	-6.7361
-14.3256	-6.7348
-14.3361	-6.7337
-14.3497	-6.7322
-14.3504	-6.7321
-14.3643	-6.7305
-14.3861	-6.7278
-14.3905	-6.7272
-14.4075	-6.7248
-14.4117	-6.7243
-14.4182	-6.7233
-14.4201	-6.723
-14.4295	-6.7216
-14.4324	-6.7212
-14.4367	-6.7205
-14.4741	-6.7143
-14.5049	-6.7085
-14.5124	-6.707
-14.5319	-6.703
-14.5358	-6.7021
-14.555	-6.6978
-14.5659	-6.6953
-14.5741	-6.6933
-14.5847	-6.6906
-14.5966	-6.6875
-14.6115	-6.6835
-14.6139	-6.6828
-14.6153	-6.6824
-14.6167	-6.682
-14.626	-6.6794
-14.6276	-6.6789
-14.6325	-6.6774
-14.6457	-6.6734
-14.6603	-6.6688
-14.6648	-6.6673
-14.6686	-6.666
-14.6719	-6.6649
-14.6834	-6.6609
-14.6955	-6.6566
-14.6999	-6.6549
-14.7105	-6.6509
-14.7158	-6.6489
-14.7284	-6.6438
-14.7369	-6.6402
-14.7371	-6.6402
-14.7455	-6.6365
-14.7537	-6.6329
-14.7579	-6.6309
-14.765	-6.6277
-14.7751	-6.6228
-14.7812	-6.6198
-14.7872	-6.6168
-14.7919	-6.6144
-14.8087	-6.6053
-14.8147	-6.6019
-14.8175	-6.6003
-14.8348	-6.59
-14.8363	-6.589
-14.8427	-6.585
-14.8503	-6.58
-14.8531	-6.5781
-14.864	-6.5706
-14.8644	-6.5703
-14.8668	-6.5685
-14.8718	-6.5649
-14.8784	-6.5599
-14.8798	-6.5589
-14.8856	-6.554
-14.8948	-6.5468
-14.9064	-6.5369
-14.9111	-6.5327
-14.913	-6.531
-14.9148	-6.5292
-14.9215	-6.5229
-14.9257	-6.5188
-14.9274	-6.517
-14.9292	-6.5152
-14.9324	-6.512
-14.9336	-6.5107
-14.9348	-6.5093
-14.9377	-6.5063
-14.9387	-6.5052
-14.9394	-6.5044
-14.9476	-6.4951
-14.9482	-6.4945
-14.9574	-6.4833
-14.9594	-6.4807
-14.9597	-6.4804
-14.9605	-6.4793
-14.9642	-6.4746
-14.9659	-6.4723
-14.9704	-6.466
-14.9716	-6.4643
-14.9797	-6.4523
-14.9847	-6.4442
-14.9854	-6.4431
-14.9917	-6.4322
-14.9927	-6.4305
-14.9971	-6.4223
-15.0019	-6.4128
-15.0024	-6.4117
-15.0052	-6.4059
-15.009	-6.3972
-15.0093	-6.3966
-15.0146	-6.3835
-15.0194	-6.3704
-15.0203	-6.3676
-15.0208	-6.3661
-15.0256	-6.3504
-15.0278	-6.3425
-15.0289	-6.3381
-15.0294	-6.3362
-15.0301	-6.3332
-15.0337	-6.3165
-15.0346	-6.3113
-15.0349	-6.3099
-15.036	-6.3032
-15.0374	-6.2936
-15.038	-6.2895
-15.039	-6.2802
-15.0397	-6.2737
-15.0403	-6.2658
-15.041	-6.2556
-15.0416	-6.2351
Tchebycheff approach
-11.9611	-5.3996
-12.0177	-5.3798
-12.0419	-5.3712
-12.0653	-5.3629
-12.0909	-5.3539
-12.1158	-5.3449
-12.139	-5.3366
-12.1646	-5.3274
-12.19	-5.3182
-12.213	-5.3098
-12.239	-5.3004
-12.264	-5.2912
-12.2875	-5.2825
-12.3078	-5.2751
-12.3352	-5.2649
-12.3615	-5.2551
-12.3868	-5.2456
-12.4102	-5.2367
-12.4352	-5.2273
-12.4589	-5.2183
-12.4849	-5.2084
-12.5081	-5.1994
-12.5326	-5.19
-12.5567	-5.1807
-12.5811	-5.1711
-12.606	-5.1614
-12.63	-5.152
-12.6538	-5.1426
-12.6783	-5.1328
-12.7029	-5.123
-12.7277	-5.113
-12.7515	-5.1034
-12.7762	-5.0934
-12.7996	-5.0839
-12.8233	-5.0742
-12.8468	-5.0645
-12.8733	-5.0535
-12.8973	-5.0435
-12.9207	-5.0337
-12.9456	-5.0232
-12.9674	-5.0139
-12.9924	-5.0033
-13.0167	-4.9928
-13.0405	-4.9826
-13.0652	-4.9718
-13.0902	-4.9609
-13.1126	-4.951
-13.137	-4.9403
-13.1616	-4.9293
-13.184	-4.9193
-13.2095	-4.9078
-13.2314	-4.8978
-13.2573	-4.886
-13.2796	-4.8758
-13.3012	-4.8658
-13.3275	-4.8535
-13.3515	-4.8422
-13.3761	-4.8306
-13.3969	-4.8207
-13.4226	-4.8084
-13.446	-4.7971
-13.4692	-4.7858
-13.4928	-4.7742
-13.5151	-4.7632
-13.5382	-4.7517
-13.5617	-4.7399
-13.5859	-4.7277
-13.6098	-4.7155
-13.6323	-4.704
-13.6559	-4.6917
-13.6799	-4.6792
-13.7022	-4.6675
-13.725	-4.6553
-13.7473	-4.6434
-13.7713	-4.6303
-13.795	-4.6175
-13.8174	-4.6052
-13.8392	-4.593
-13.8646	-4.5785
-13.8866	-4.5663
-13.9073	-4.5542
-13.9309	-4.5407
-13.9538	-4.5274
-13.9765	-4.5136
-13.9988	-4.5004
-14.021	-4.4872
-14.0433	-4.4737
-14.0652	-4.4603
-14.089	-4.4454
-14.1103	-4.432
-14.1308	-4.4189
-14.1543	-4.4036
-14.1752	-4.3897
-14.1974	-4.3752
-14.2189	-4.3609
-14.2404	-4.3463
-14.2622	-4.331
-14.284	-4.3159
-14.3042	-4.3017
-14.326	-4.2861
-14.3471	-4.2707
-14.368	-4.2552
-14.3884	-4.2397
-14.4095	-4.2235
-14.4304	-4.2074
-14.4508	-4.1914
-14.4715	-4.1746
-14.4911	-4.1585
-14.5122	-4.1412
-14.5292	-4.1268
-14.5508	-4.1081
-14.5703	-4.0909
-14.5892	-4.0738
-14.6086	-4.056
-14.6284	-4.0373
-14.6471	-4.0193
-14.665	-4.0017
-14.6848	-3.9816
-14.7018	-3.964
-14.7192	-3.9455
-14.7371	-3.9258
-14.7542	-3.9067
-14.7718	-3.8862
-14.7871	-3.868
-14.8035	-3.8478
-14.8215	-3.8247
-14.8359	-3.8055
-14.8503	-3.7857
-14.8659	-3.7635
-14.8811	-3.7407
-14.8936	-3.7212
-14.9077	-3.6983
-14.92	-3.6772
-14.9326	-3.6545
-14.9442	-3.6324
-14.9557	-3.6092
-14.9663	-3.5862
-14.9766	-3.5623
-14.9859	-3.5392
-14.9946	-3.5157
-15.0036	-3.489
-15.0098	-3.4686
-15.0172	-3.4417
-15.0234	-3.4154
-15.0275	-3.396
-15.0309	-3.3769
-15.0337	-3.3594
-15.0363	-3.3398
-15.0383	-3.321
-15.04	-3.2986
-15.0417	-3.2543
Weighted sum
-11.9601	-5.4
-11.9601	-5.4
-11.9601	-5.4
-11.9601	-5.4
-11.9601	-5.4
-11.9601	-5.4
-11.9601	-5.4
-11.9601	-5.4
-11.9601	-5.4
-11.9601	-5.4
-11.9601	-5.4
-11.9601	-5.4
-11.9601	-5.4
-11.9601	-5.4
-11.9601	-5.4
-11.9601	-5.4
-11.9601	-5.4
-11.9601	-5.4
-11.9601	-5.4
-11.9601	-5.4
-11.9601	-5.4
-11.9601	-5.4
-11.9601	-5.4
-11.9601	-5.4
-11.9601	-5.4
-11.9601	-5.4
-11.9601	-5.4
-11.9601	-5.4
-11.9601	-5.4
-11.9601	-5.4
-11.9604	-5.3998
-11.9604	-5.3998
-11.9604	-5.3998
-11.9604	-5.3998
-11.9604	-5.3998
-11.9604	-5.3998
-11.9604	-5.3998
-11.9604	-5.3998
-11.9604	-5.3998
-12.0044	-5.3845
-12.2056	-5.3126
-12.3915	-5.2438
-12.5616	-5.1788
-12.7195	-5.1163
-12.8645	-5.0571
-13.0002	-4.9999
-13.1246	-4.9458
-13.2405	-4.8937
-13.3488	-4.8435
-13.4479	-4.7962
-13.5421	-4.7498
-13.6286	-4.7059
-13.7101	-4.6633
-13.7859	-4.6224
-13.8556	-4.5838
-13.9232	-4.5453
-13.984	-4.5096
-14.0428	-4.474
-14.0982	-4.4396
-14.1494	-4.4069
-14.1981	-4.3749
-14.2434	-4.3443
-14.2865	-4.3143
-14.3272	-4.2852
-14.3651	-4.2574
-14.3996	-4.2313
-14.4346	-4.2042
-14.4661	-4.1791
-14.4964	-4.1544
-14.5247	-4.1306
-14.5519	-4.1071
-14.5774	-4.0845
-14.6015	-4.0625
-14.6245	-4.041
-14.646	-4.0204
-14.6667	-4
-14.6863	-3.9801
-14.7045	-3.9612
-14.722	-3.9424
-14.7387	-3.9241
-14.7546	-3.9062
-14.7695	-3.8889
-14.7835	-3.8723
-14.7975	-3.8552
-14.8102	-3.8393
-14.8224	-3.8235
-14.8342	-3.8079
-14.8451	-3.793
-14.8556	-3.7783
-14.8657	-3.7638
-14.875	-3.75
-14.884	-3.7363
-14.8926	-3.7228
-14.9009	-3.7096
-14.9085	-3.6969
-14.916	-3.6842
-14.923	-3.6719
-14.9297	-3.6598
-14.9361	-3.6479
-14.9422	-3.6363
-14.9481	-3.6247
-14.9534	-3.614
-14.9585	-3.6031
-14.9636	-3.5922
-14.9682	-3.5819
-14.9728	-3.5714
-14.977	-3.5615
-14.9811	-3.5513
-14.9849	-3.5418
-14.9886	-3.5321
-14.9921	-3.5226
-14.9954	-3.5133
-14.9986	-3.5043
-15.0015	-3.4956
-15.0044	-3.4864
-15.0069	-3.4784
-15.0095	-3.4696
-15.0119	-3.4613
-15.0141	-3.4535
-15.0162	-3.4454
-15.0183	-3.4373
-15.0201	-3.4299
-15.022	-3.422
-15.0236	-3.4144
-15.0252	-3.4073
-15.0266	-3.4002
-15.0281	-3.3929
-15.0294	-3.3859
-15.0306	-3.379
-15.0317	-3.372
-15.0328	-3.3653
-15.0338	-3.3585
-15.0347	-3.3524
-15.0355	-3.3458
-15.0363	-3.3395
-15.037	-3.3333
-15.0377	-3.3275
-15.0383	-3.321
-15.0388	-3.3151
-15.0393	-3.3093
-15.0397	-3.3037
-15.0401	-3.2979
-15.0405	-3.2926
-15.0408	-3.2865
-15.041	-3.2811
-15.0412	-3.2757
-15.0414	-3.2703
-15.0415	-3.2653
-15.0416	-3.2603
-15.0416	-3.2552
-15.0417	-3.2502

## Sheet: example2-Figure4
NSGA-II
0	-10
34.909	-37.0905
34.909	-37.0905
0	-10
-10.0004	1
28.2034	-11.1526
32.24	-25.0801
32.3868	-25.7404
31.6837	-22.5766
31.2886	-20.7986
29.4111	-12.3431
33.2684	-29.7045
33.9073	-32.5829
31.7943	-23.0729
33.3839	-30.2276
28.577	-11.4327
31.3738	-21.1823
33.8149	-32.1669
30.5107	-17.2982
30.0073	-15.0327
31.2411	-20.585
29.8457	-14.3055
29.4683	-12.6073
33.4282	-30.4242
32.4439	-25.9977
31.183	-20.3233
29.3371	-12.0168
32.7595	-27.4177
32.8422	-27.7895
30.5672	-17.5524
28.7935	-11.5952
31.9624	-23.8306
29.8955	-14.5248
26.914	-10.1855
31.5635	-22.0357
29.7927	-14.0651
30.2895	-16.3014
33.4907	-30.7053
30.7005	-18.152
27.9523	-10.9642
29.9348	-14.7066
31.997	-23.9867
30.0819	-15.3667
31.4443	-21.4977
31.4861	-21.6876
31.522	-21.8491
34.1106	-33.4978
30.4622	-17.0714
33.1058	-28.9747
31.6594	-22.4671
34.4336	-34.9497
29.9754	-14.8871
30.6029	-17.7074
34.6675	-36.0038
26.7834	-10.0876
31.4082	-21.3344
30.7612	-18.4244
30.1712	-15.7702
33.2042	-29.419
31.9077	-23.5803
34.4729	-35.1279
34.0548	-33.2429
29.5982	-13.192
29.5089	-12.7901
30.253	-16.1371
33.1543	-29.1929
34.8439	-36.7952
33.9454	-32.7503
34.6367	-35.865
32.0679	-24.3055
29.673	-13.5268
30.3373	-16.5176
29.7126	-13.7022
28.9784	-11.7338
32.5527	-26.4872
27.3586	-10.519
27.082	-10.3114
32.6379	-26.8652
34.8054	-36.6242
34.2189	-33.9851
34.4003	-34.8014
34.0095	-33.0429
32.9176	-28.1292
32.8754	-27.9287
29.5742	-13.0814
30.9786	-19.4038
33.0679	-28.8055
31.1174	-20.0284
32.5765	-26.5933
32.3903	-25.7564
34.7084	-36.1876
31.8451	-23.3005
30.9942	-19.4741
29.6361	-13.3625
31.6104	-22.2469
27.482	-10.6115
30.9404	-19.2304
30.1087	-15.489
31.8114	-23.1511
32.1182	-24.5318
31.8643	-23.3862
33.5728	-31.0774
33.219	-29.4851
32.6798	-27.0573
32.9628	-28.3292
33.2538	-29.6421
33.9676	-32.8541
33.144	-29.1424
31.1447	-20.1511
29.7311	-13.7878
31.6073	-22.2328
32.4868	-26.1907
34.5958	-35.6703
32.7199	-27.2395
32.0421	-24.1869
32.9885	-28.4479
32.9072	-28.0826
34.5344	-35.4048
33.7795	-32.0058
33.3916	-30.2599
32.1895	-24.8529
29.5441	-12.9483
34.8816	-36.9673
33.6507	-31.427
31.0688	-19.8095
30.3478	-16.5651
33.61	-31.2387
30.4344	-16.9546
30.211	-15.9494
30.6391	-17.8758
34.152	-33.6838
31.0309	-19.6392
33.6923	-31.6121
34.2931	-34.3189
34.558	-35.5108
30.3803	-16.7112
28.6656	-11.4992
32.2236	-25.0036
34.3796	-34.7011
34.1894	-33.8522
33.7473	-31.8627
33.6625	-31.4811
32.1605	-24.7224
33.0147	-28.5661
34.8678	-36.8948
31.0815	-19.8667
27.1387	-10.3538
30.6793	-18.0568
34.0762	-33.3353
31.0363	-19.6631
SMEA
0	-10
0.0475	-10.0059
1.305	-10.1631
2.159	-10.2699
3.1202	-10.39
3.9903	-10.4988
4.582	-10.5727
4.8862	-10.6108
5.3577	-10.6697
5.703	-10.7129
6.513	-10.8141
7.0018	-10.8752
7.6018	-10.9502
7.8799	-10.985
8.8908	-11.1114
9.0948	-11.1368
9.2708	-11.1589
9.4312	-11.1789
9.5912	-11.1989
9.6591	-11.2074
9.9792	-11.2474
10.1593	-11.2699
10.2422	-11.2803
10.3784	-11.2973
10.5575	-11.3197
10.6492	-11.3312
10.8064	-11.3508
10.9646	-11.3706
11.1265	-11.3908
11.3246	-11.4156
11.4008	-11.4251
11.5383	-11.4423
11.6435	-11.4554
11.797	-11.4746
12.0172	-11.5022
12.311	-11.5389
12.4812	-11.5601
12.7916	-11.599
12.9087	-11.6136
13.3246	-11.6656
13.5824	-11.6978
13.8799	-11.735
14.0638	-11.758
14.2163	-11.777
14.3933	-11.7992
14.6066	-11.8258
14.7618	-11.8452
14.9539	-11.8692
15.082	-11.8852
15.2511	-11.9064
15.3279	-11.916
15.4531	-11.9316
15.6148	-11.9519
15.8538	-11.9817
15.9314	-11.9914
16.8982	-12.1123
17.0469	-12.1309
17.1794	-12.1474
17.5314	-12.1914
17.6148	-12.2019
18.0209	-12.2526
18.2282	-12.2785
18.3933	-12.2992
18.5749	-12.3219
18.7763	-12.347
19.0201	-12.3775
19.1717	-12.3965
19.945	-12.4931
20.7786	-12.5973
21.0971	-12.6371
21.1393	-12.6424
21.4325	-12.6791
21.7503	-12.7188
21.8233	-12.7279
22.1266	-12.7658
23.19	-12.8988
23.5024	-12.9378
23.66	-12.9575
24.5056	-13.0632
25.0062	-13.1258
25.7244	-13.2155
25.8309	-13.2289
26.3437	-13.293
26.4387	-13.3048
26.5828	-13.3228
26.7493	-13.3437
26.9912	-13.3739
27.1312	-13.3914
27.4066	-13.4258
27.5556	-13.4445
27.7139	-13.4642
27.8582	-13.4823
28.0255	-13.5032
28.1894	-13.5237
28.3881	-13.5485
28.636	-13.5795
28.8447	-13.6056
28.9683	-13.621
29.0567	-13.6321
29.2009	-13.6501
29.4231	-13.6779
29.5888	-13.6986
29.7077	-13.7135
29.8328	-14.2475
29.9114	-14.6015
29.9664	-14.849
30.0041	-15.0185
30.068	-15.3059
30.1512	-15.6805
30.4019	-16.8084
30.4892	-17.2014
30.5151	-17.3181
30.5222	-17.35
30.5462	-17.4577
30.5737	-17.5816
30.6073	-17.733
30.6872	-18.0922
30.8971	-19.0369
30.9677	-19.3545
31.0095	-19.5428
31.0897	-19.9038
31.1193	-20.0369
31.1876	-20.3442
31.3359	-21.0117
31.3616	-21.1271
31.4095	-21.3428
31.4736	-21.6313
31.4936	-21.7212
31.587	-22.1414
31.6258	-22.3161
31.724	-22.7582
31.7887	-23.0492
31.8574	-23.3583
31.9136	-23.611
32.1426	-24.6418
32.214	-24.9629
32.3812	-25.7155
32.4154	-25.8692
32.5113	-26.301
32.5687	-26.5591
32.5828	-26.6226
32.6369	-26.8662
32.7155	-27.22
32.7319	-27.2935
32.894	-28.0229
32.9524	-28.2858
32.961	-28.3247
32.9912	-28.4604
33.1078	-28.9853
33.1497	-29.1735
33.2981	-29.8417
33.4557	-30.5506
33.5063	-30.7785
33.6743	-31.5342
33.7907	-32.0582
33.8806	-32.4629
33.959	-32.8155
34.0041	-33.0185
34.1197	-33.5385
34.1392	-33.6264
34.1512	-33.6805
34.2157	-33.9707
34.2909	-34.3091
34.3886	-34.7488
34.3954	-34.7792
34.4697	-35.1137
34.5536	-35.4912
34.6393	-35.8767
34.6733	-36.0297
34.7706	-36.4677
34.8575	-36.8588
34.9524	-37.2597
34.9912	-37.4108
35.1846	-38.1618
35.4412	-39.1527
35.5113	-39.422
35.61	-39.8008
35.7127	-40.194
35.764	-40.3901
35.9152	-40.9663
Tchebycheff approach
34.909	-37.0905
34.8579	-36.8605
34.8051	-36.623
34.7534	-36.3901
34.7002	-36.151
34.6463	-35.9084
34.59	-35.6548
34.5339	-35.4026
34.4785	-35.1533
34.4221	-34.8996
34.3638	-34.6371
34.3069	-34.376
34.2494	-34.1225
34.1883	-33.8476
34.1284	-33.5779
34.068	-33.3056
34.0085	-33.0382
33.9467	-32.7601
33.8823	-32.4704
33.8195	-32.1876
33.7552	-31.8983
33.6909	-31.609
33.6252	-31.3124
33.5595	-31.0156
33.4922	-30.7149
33.424	-30.4072
33.3551	-30.0982
33.2867	-29.7891
33.2164	-29.4738
33.1438	-29.1473
33.0718	-28.8227
33	-28.5
32.9256	-28.1642
32.8509	-27.8292
32.7744	-27.485
32.6996	-27.1451
32.6218	-26.7983
32.5421	-26.4376
32.4617	-26.0777
32.3815	-25.7166
32.2991	-25.3461
32.2195	-24.9878
32.1359	-24.6114
32.0483	-24.2167
31.961	-23.8244
31.8734	-23.4303
31.7858	-23.0319
31.6955	-22.6298
31.6043	-22.2195
31.5118	-21.8032
31.4198	-21.3893
31.3232	-20.9542
31.2279	-20.5257
31.1301	-20.0854
31.0302	-19.6358
30.93	-19.1842
30.8305	-18.7372
30.7244	-18.2597
30.6199	-17.7868
30.5143	-17.3142
30.4082	-16.8371
30.2954	-16.3291
30.1851	-15.8328
30.0708	-15.3186
29.9563	-14.802
29.841	-14.2845
29.7202	-13.7411
29.6021	-13.2095
29.481	-12.6618
29.3528	-12.0877
28.979	-11.7342
28.5603	-11.4202
28.145	-11.1088
27.7294	-10.7971
27.3206	-10.4904
26.9088	-10.1816
0	-10
0	-10
0	-10
0	-10
0	-10
0	-10
0	-10
0	-10
0	-10
0	-10
0	-10
0	-10
0	-10
0	-10
0	-10
0	-10
0	-10
0	-10
0	-10
0	-10
0	-10
0	-10
0	-10
0	-10
0	-10
0	-10
0	-10
0	-10
0	-10
0	-10
0	-10
0	-10
0	-10
0	-10
0	-10
0	-10
0	-10
0	-10
0	-10
0	-10
0	-10
0	-10
0	-10
0	-10
0	-10
0	-10
0	-10
0	-10
0	-10
0	-10
0	-10
0	-10
0	-10
0	-10
0	-10
0	-10
0	-10
0	-10
0	-10
0	-10
0	-10
0	-10
0	-10
0	-10
0	-10
0	-10
0	-10
0	-10
0	-10
0	-10
0	-10
0	-10
0	-10
0	-10
0	-10
Weighted sum
34.909	-37.0905
34.909	-37.0905
34.909	-37.0905
34.909	-37.0905
34.909	-37.0905
34.909	-37.0905
34.909	-37.0905
34.909	-37.0905
34.909	-37.0905
34.909	-37.0905
34.909	-37.0905
34.909	-37.0905
34.909	-37.0905
34.909	-37.0905
34.909	-37.0905
34.909	-37.0905
34.909	-37.0905
34.909	-37.0905
34.909	-37.0905
34.909	-37.0905
34.909	-37.0905
34.909	-37.0905
34.909	-37.0905
34.909	-37.0905
34.909	-37.0905
34.909	-37.0905
34.909	-37.0905
34.909	-37.0905
34.909	-37.0905
34.909	-37.0905
34.909	-37.0905
34.909	-37.0905
34.909	-37.0905
34.909	-37.0905
34.909	-37.0905
34.909	-37.0905
34.909	-37.0905
34.909	-37.0905
34.909	-37.0905
34.909	-37.0905
34.909	-37.0905
34.909	-37.0905
34.909	-37.0905
34.909	-37.0905
34.909	-37.0905
34.909	-37.0905
34.909	-37.0905
34.909	-37.0905
34.909	-37.0905
34.909	-37.0905
34.909	-37.0905
34.909	-37.0905
34.909	-37.0905
34.909	-37.0905
34.909	-37.0905
34.909	-37.0905
34.909	-37.0905
34.909	-37.0905
34.909	-37.0905
34.909	-37.0905
34.909	-37.0905
34.909	-37.0905
34.909	-37.0905
34.909	-37.0905
34.909	-37.0905
34.909	-37.0905
0	-10
0	-10
0	-10
0	-10
0	-10
0	-10
0	-10
0	-10
0	-10
0	-10
0	-10
0	-10
0	-10
0	-10
0	-10
0	-10
0	-10
0	-10
0	-10
0	-10
0	-10
0	-10
0	-10
0	-10
0	-10
0	-10
0	-10
0	-10
0	-10
0	-10
0	-10
0	-10
0	-10
0	-10
0	-10
0	-10
0	-10
0	-10
0	-10
0	-10
0	-10
0	-10
0	-10
0	-10
0	-10
0	-10
0	-10
0	-10
0	-10
0	-10
0	-10
0	-10
0	-10
0	-10
0	-10
0	-10
0	-10
0	-10
0	-10
0	-10
0	-10
0	-10
0	-10
0	-10
0	-10
0	-10
0	-10
0	-10
0	-10
0	-10
0	-10
0	-10
0	-10
0	-10
0	-10
0	-10
0	-10
0	-10
0	-10
0	-10
0	-10
0	-10
0	-10
0	-10
0	-10

## Sheet: example3-figure5
NSGA-II
6.51111	-49.552
-30	15.0362
-0.51062	-32.505
6.02137	-48.3978
4.70886	-46.6643
-4.26035	-22.2031
-8.02459	-10.8833
-11.1561	-5.48349
0.163135	-34.3802
2.66413	-37.6557
-3.70671	-24.9783
-1.43405	-30.4479
-13.862	2.72803
-9.84012	-7.58
-12.898	1.70045
2.6784	-41.1298
-10.3609	-6.39894
4.13689	-46.2547
-11.2754	-2.77561
-5.08355	-19.1838
3.57483	-44.2837
-14.1266	4.49098
3.53954	-43.3669
2.79878	-41.8455
-8.99962	-9.50183
-2.44546	-27.3799
-7.45265	-12.0105
-2.0985	-28.8719
1.60808	-36.8974
-9.15784	-9.1709
-2.85921	-26.5774
-6.03425	-17.9389
-3.64902	-26.1388
-6.71818	-16.5405
-7.36237	-13.3258
0.428251	-36.4297
-5.86422	-18.3303
-4.82347	-20.5082
-2.08864	-30.3176
-4.60771	-21.2625
1.97062	-37.2482
-14.9248	6.40005
0.307578	-36.238
-7.0707	-14.3514
-12.4835	0.620698
-14.1953	6.049
-11.5547	-1.95452
-14.2183	6.23951
-6.75771	-15.523
-14.978	7.50304
-11.8597	-0.807628
-11.6741	-1.60853
-11.9973	0.0374501
-16.9551	8.48739
-12.0649	0.186278
-25.8748	12.9783
-12.4705	0.461095
-26.2432	13.1252
-24.0048	12.0447
-25.3294	12.6762
-6.96569	-14.9993
-11.7314	-0.906694
-24.3195	12.2253
-19.5092	9.86584
-16.6732	8.34646
-6.74664	-16.1762
-19.3619	9.68919
-19.9375	9.98828
-29.7294	14.8775
-21.5463	10.8096
-28.4691	14.2495
-20.3563	10.1837
-26.4091	13.2055
-15.265	7.64097
-21.7974	10.9458
-18.2255	9.17364
-7.02532	-14.8474
-28.249	14.1919
-29.1052	14.5603
-26.6475	13.351
-15.8767	7.99892
-25.6822	12.843
-28.6953	14.3622
-21.038	10.5732
-23.2991	11.6793
-15.5121	7.80387
-27.5412	13.7732
-21.2395	10.625
-24.5045	12.2671
-24.6488	12.3819
-19.8494	9.93276
-21.3676	10.7315
-20.8727	10.4696
-27.2391	13.6898
-28.094	14.0798
-17.2213	8.63801
-22.417	11.2128
-20.7423	10.3746
-15.717	7.94276
-16.1041	8.07677
-18.4969	9.2486
-15.1228	7.57291
-19.0821	9.55383
-16.4394	8.2993
-29.9999	15.0001
-22.1652	11.1337
-28.8961	14.4686
-27.7913	13.9023
-23.6686	11.9481
-26.735	13.448
-17.3652	8.74341
-21.944	10.9887
-17.587	8.81439
-23.5319	11.8221
-27.5618	13.8827
-22.6481	11.3283
-18.944	9.47957
-22.945	11.4986
-25.1692	12.6007
-29.322	14.6877
-23.459	11.7442
-27.0693	13.544
-22.0633	11.0634
-27.9696	13.9903
-17.7759	8.89217
-22.3453	11.1923
-29.266	14.6381
-26.9004	13.4988
-29.5067	14.7669
-24.8325	12.424
-29.5531	14.786
-17.9823	9.00063
-15.5872	7.85179
-18.7377	9.40047
-18.5817	9.36971
-16.1793	8.12061
-23.0932	11.5962
-25.6942	12.8493
-17.783	8.9975
-17.4984	8.80392
-28.8299	14.42
-23.7722	12.029
-16.2967	8.22105
-18.1016	9.08154
-20.59	10.3086
-27.2321	13.6228
-18.8242	9.42887
-27.8728	13.9376
-17.2474	8.65872
-23.0793	11.5877
SMEA
-25.094	12.547
-35.7048	17.8524
-35.427	17.7135
-35.2615	17.6307
-34.7676	17.3838
-34.1996	17.0998
-34.1621	17.0811
-34.1497	17.0749
-32.6049	16.3025
-32.5892	16.2946
-32.2801	16.14
-32.0582	16.0291
-31.8661	15.9331
-31.8303	15.9151
-31.6845	15.8422
-31.4669	15.7334
-30.983	15.4915
-30.7504	15.3752
-30.518	15.259
-30.4231	15.2115
-30.1747	15.0874
-29.7737	14.8868
-29.5127	14.7564
-29.2297	14.6149
-29.1256	14.5628
-28.8704	14.4352
-28.732	14.366
-28.4269	14.2135
-28.217	14.1085
-28.1188	14.0594
-28.0746	14.0373
-28.0409	14.0205
-28.0385	14.0193
-28.03	14.015
-27.9872	13.9936
-27.7989	13.8994
-27.7103	13.8552
-27.4982	13.7491
-27.1532	13.5766
-26.8809	13.4405
-26.759	13.3795
-26.7302	13.3651
-26.5664	13.2832
-26.4699	13.235
-26.4159	13.208
-26.4017	13.2009
-25.9958	12.9979
-25.8001	12.9
-25.7998	12.8999
-25.7965	12.8983
-25.7924	12.8962
-25.7554	12.8777
-25.5456	12.7728
-25.4114	12.7057
-25.3837	12.6918
-25.3204	12.6602
-25.1645	12.5822
-25.0278	12.5139
-24.859	12.4295
-24.6491	12.3245
-24.5026	12.2513
-24.2976	12.1488
-24.2305	12.1153
-24.1243	12.0621
-24.0469	12.0234
-24.0113	12.0056
-23.919	11.9595
-23.7526	11.8763
-23.5186	11.7593
-23.4605	11.7303
-23.3535	11.6767
-23.3471	11.6736
-23.2487	11.6244
-23.2332	11.6166
-22.9906	11.4953
-22.8654	11.4327
-22.6642	11.3321
-22.6136	11.3068
-22.2662	11.1331
-22.1266	11.0633
-21.8982	10.9491
-21.8089	10.9045
-20.6041	10.3021
-20.5049	10.2525
-20.3861	10.1931
-19.8945	9.9472
-19.7619	9.8809
-19.7277	9.8639
-19.582	9.791
-19.5693	9.7847
-19.2472	9.6236
-19.2139	9.607
-19.0403	9.5201
-19.0075	9.5037
-18.9663	9.4832
-18.8103	9.4051
-18.4855	-2.2813
-17.456	-12.2961
-16.2987	-18.5116
-13.4406	-23.3732
-12.0762	-26.0482
-12.0217	-26.0591
-11.9126	-26.0809
-11.6513	-26.1331
-11.4487	-28.0544
-11.2892	-28.0863
-11.1173	-28.1207
-10.9153	-28.1611
-10.8876	-28.1667
-10.0772	-28.3287
-6.8464	-30.5114
-6.6736	-30.546
-6.2554	-30.6296
-6.1711	-30.6465
-5.7232	-30.7361
-5.1904	-30.7425
46.3619	-64.0309
45.7962	-63.9178
45.3101	-63.8206
45.1848	-63.7955
45.0795	-63.7744
45.0598	-63.7705
44.7699	-63.7125
37.5557	-61.4822
37.4305	-61.4571
37.3751	-61.446
36.9664	-61.3643
36.8142	-61.3339
36.1782	-61.2067
-3.9927	-31.1302
-3.9464	-31.1395
-3.7681	-31.1751
-3.7559	-31.1776
-3.6391	-31.2009
-2.6977	-31.3892
-2.4475	-31.4392
-1.0411	-42.2169
-0.9295	-42.2393
-0.5588	-42.3134
-0.1901	-42.3871
-0.1013	-42.4049
9.75	-60.75
9.2688	-56.499
9.2509	-56.4955
4.9162	-47.7836
4.7988	-47.7601
4.5967	-47.7197
4.3101	-47.6623
3.818	-47.5639
0.4263	-42.5104
Tchebycheff approach
52.3171	-70.4373
52.3171	-70.4373
52.3171	-70.4373
52.3171	-70.4373
52.3171	-70.4373
52.3171	-70.4373
52.3171	-70.4373
52.3171	-70.4373
52.3171	-70.4373
52.3171	-70.4373
50.477	-66.9381
50.477	-66.9381
50.477	-66.9381
19.347	-65.0489
19.347	-65.0489
19.347	-65.0489
19.347	-65.0489
19.347	-65.0489
19.347	-65.0489
19.347	-65.0489
19.347	-65.0489
19.347	-65.0489
19.347	-65.0489
19.347	-65.0489
19.347	-65.0489
19.347	-65.0489
19.347	-65.0489
19.347	-65.0489
19.347	-65.0489
19.347	-65.0489
19.347	-65.0489
19.347	-65.0489
12.74	-59.3407
12.74	-59.3407
12.74	-59.3407
12.74	-59.3407
12.74	-59.3407
12.74	-59.3407
12.74	-59.3407
12.74	-59.3407
12.74	-59.3407
12.74	-59.3407
12.74	-59.3407
12.74	-59.3407
12.74	-59.3407
12.74	-59.3407
12.74	-59.3407
12.74	-59.3407
12.74	-59.3407
12.74	-59.3407
5.4858	-51.6556
5.4858	-51.6556
5.4858	-51.6556
5.4858	-51.6556
5.4858	-51.6556
5.4858	-51.6556
5.4858	-51.6556
5.4858	-51.6556
5.4858	-51.6556
1.3138	-50.0293
1.3138	-50.0293
1.3138	-50.0293
1.3138	-50.0293
1.3138	-50.0293
1.3138	-50.0293
1.3138	-50.0293
1.3138	-50.0293
1.3138	-50.0293
1.3138	-50.0293
1.3138	-50.0293
1.3138	-50.0293
1.3138	-50.0293
1.3138	-50.0293
-0.2135	-43.4311
-0.2135	-43.4311
-0.2135	-43.4311
-0.2135	-43.4311
-2.4327	-41.8433
-2.4327	-41.8433
-2.4327	-41.8433
-2.4327	-41.8433
-2.4327	-41.8433
-3.6952	-40.1463
-3.6952	-40.1463
-3.6952	-40.1463
-3.6952	-40.1463
-3.6952	-40.1463
-3.6952	-40.1463
-4.3848	-36.238
-4.3848	-36.238
-4.3848	-36.238
-4.3848	-36.238
-4.3848	-36.238
-7.6846	-31.1196
-7.6846	-31.1196
-7.6846	-31.1196
-7.6846	-31.1196
-7.6846	-31.1196
-7.6846	-31.1196
-8.7376	-29.7684
-8.7376	-29.7684
-8.7376	-29.7684
-8.7376	-29.7684
-10.4861	-26.4359
-10.4861	-26.4359
-10.4861	-26.4359
-10.4861	-26.4359
-10.4861	-26.4359
-11.0039	-23.2191
-15.2069	-23.1859
-15.2069	-23.1859
-15.2069	-23.1859
-15.2069	-23.1859
-15.2069	-23.1859
-15.2069	-23.1859
-15.2069	-23.1859
-15.2069	-23.1859
-15.8844	-22.0264
-15.8844	-22.0264
-15.8844	-22.0264
-16.5901	-16.9882
-16.5901	-16.9882
-16.5901	-16.9882
-18.9939	-12.4392
-18.9939	-12.4392
-18.9939	-12.4392
-18.9939	-12.4392
-18.9939	-12.4392
-18.9939	-12.4392
-20.0802	-7.8379
-20.0802	-7.8379
-20.0802	-7.8379
-20.0802	-7.8379
-22.0145	2.3739
-22.0145	2.3739
-22.0145	2.3739
-22.0145	2.3739
-22.6273	10.1598
-23.4645	10.185
-23.4645	10.185
-24.3355	11.2879
-24.6728	12.3497
-25.2543	12.7234
-25.8532	12.9385
-26.4887	13.2702
-27.0619	13.6006
-27.7007	13.8533
-28.4871	14.2443
-28.8239	14.4589
-29.4409	14.7229
-29.9999	15.0001
Weighted sum
19.1117	-66.127
19.1117	-66.127
19.1117	-66.127
19.1117	-66.127
19.1117	-66.127
19.1117	-66.127
19.1117	-66.127
19.1117	-66.127
19.1117	-66.127
19.1117	-66.127
19.1117	-66.127
19.1117	-66.127
19.1117	-66.127
19.1117	-66.127
19.1117	-66.127
19.1117	-66.127
19.1117	-66.127
19.1117	-66.127
19.1117	-66.127
19.1117	-66.127
19.1117	-66.127
19.1117	-66.127
19.1117	-66.127
19.1117	-66.127
19.1117	-66.127
19.1117	-66.127
19.1117	-66.127
19.1117	-66.127
19.1117	-66.127
19.1117	-66.127
19.1117	-66.127
19.1117	-66.127
19.1117	-66.127
19.1117	-66.127
19.1117	-66.127
19.1117	-66.127
19.1117	-66.127
19.1117	-66.127
19.1117	-66.127
19.1117	-66.127
19.1117	-66.127
19.1117	-66.127
19.1117	-66.127
19.1117	-66.127
19.1117	-66.127
19.1117	-66.127
19.1117	-66.127
19.1117	-66.127
19.1117	-66.127
19.1117	-66.127
19.1117	-66.127
19.1117	-66.127
19.1117	-66.127
19.1117	-66.127
19.1117	-66.127
19.1117	-66.127
8.7527	-60.0655
8.7527	-60.0655
8.7527	-60.0655
8.7527	-60.0655
8.7527	-60.0655
8.7527	-60.0655
8.7527	-60.0655
8.7527	-60.0655
8.7527	-60.0655
8.7527	-60.0655
8.7527	-60.0655
8.7527	-60.0655
8.7527	-60.0655
8.7527	-60.0655
8.7527	-60.0655
8.7527	-60.0655
8.7527	-60.0655
8.7527	-60.0655
8.7527	-60.0655
8.7527	-60.0655
8.7527	-60.0655
8.7527	-60.0655
8.7527	-60.0655
8.7527	-60.0655
8.7527	-60.0655
8.7527	-60.0655
8.7527	-60.0655
8.7527	-60.0655
8.7527	-60.0655
8.7527	-60.0655
8.7527	-60.0655
8.7527	-60.0655
8.7527	-60.0655
8.7527	-60.0655
8.7527	-60.0655
8.7527	-60.0655
8.7527	-60.0655
8.7527	-60.0655
8.7527	-60.0655
8.7527	-60.0655
8.7527	-60.0655
8.7527	-60.0655
-18.9907	-8.9507
-18.9907	-8.9507
-18.9907	-8.9507
-18.9907	-8.9507
-18.9907	-8.9507
-30	15.0001
-30	15.0001
-30	15.0001
-30	15.0001
-30	15.0001
-30	15.0001
-30	15.0001
-30	15.0001
-30	15.0001
-30	15.0001
-30	15.0001
-30	15.0001
-30	15.0001
-30	15.0001
-30	15.0001
-30	15.0001
-30	15.0001
-30	15.0001
-30	15.0001
-30	15.0001
-30	15.0001
-30	15.0001
-30	15.0001
-30	15.0001
-30	15.0001
-30	15.0001
-30	15.0001
-30	15.0001
-30	15.0001
-30	15.0001
-30	15.0001
-30	15.0001
-30	15.0001
-30	15.0001
-30	15.0001
-30	15.0001
-30	15.0001
-30	15.0001
-30	15.0001
-30	15.0001
-30	15.0001
-30	15.0001
-30	15.0001
-30	15.0001
-30	15.0001
-30	15.0001
-30	15.0001
-30	16.7377

## Sheet: example4-Figure5
NSGA-II
-2841.79	-1794.12
-5586.74	-984.632
-4143.12	-1794.12
-4213.52	-1794.12
-4688.92	-1794.12
-5177.09	-1385.95
-5168.51	-1429.27
-4769.04	-1794.12
-4689.3	-1794.12
-5444.42	-1142.52
-5201.84	-1364.25
-5128.42	-1466.73
-4212.64	-1794.12
-5306.28	-1288.64
-5368.35	-1218.73
-5380.2	-1206.18
-5452.53	-1131.42
-4947.85	-1646.63
-5186.44	-1372.33
-4953.9	-1637.81
-5084.09	-1513.05
-4878.38	-1710.77
-5042.86	-1548.47
-5210.68	-1356.93
-5244.56	-1332.48
-4826.45	-1762.04
-5053.12	-1541.52
-5438.02	-1149.85
-5314.16	-1277.08
-5404.14	-1185.69
-4965.35	-1626.33
-5288.85	-1304.76
-5214.36	-1349.79
-5283.81	-1310.36
-5075.29	-1519.01
-5115.85	-1477.67
-4873.43	-1717.03
-5327.94	-1264.15
-5061.43	-1536.73
-4796.46	-1788.33
-4997.16	-1598.35
-4984.67	-1606.51
-5431.48	-1155.89
-5023.88	-1575.13
-5041.62	-1556.35
-5297.24	-1297.75
-5519.62	-1060.55
-4867.52	-1723.59
-5356.91	-1232.9
-5467.69	-1117.46
-5534.02	-1044.21
-4811.85	-1779.12
-5091.22	-1505.33
-4959.8	-1631.76
-5223.13	-1339.49
-5110.94	-1487.57
-4891.09	-1703.96
-4902.97	-1687.39
-5034.7	-1561.27
-4936.73	-1651.32
-5513.02	-1066.04
-5351.7	-1241.63
-4831.96	-1745.94
-5406.98	-1178.79
-5066.17	-1529.53
-5543.15	-1035.34
-5499.86	-1082.87
-4849.37	-1740.39
-5580.25	-993.376
-5493.68	-1086.1
-4788.28	-1794.07
-5426.71	-1161.97
-5134.41	-1461.33
-5555.07	-1020.86
-4806.71	-1783.75
-5323.69	-1270.69
-5489.42	-1093.67
-5481.4	-1102.8
-5505.37	-1075.54
-5277.16	-1317.55
-5397.21	-1192.93
-4927.56	-1667.51
-5069.14	-1524.87
-5578.04	-996.049
-5571.12	-1003.62
-5149.04	-1445.21
-5265.92	-1328.22
-4971.91	-1618.72
-4818.48	-1770.17
-5335	-1258.15
-5302.08	-1293.48
-5507.69	-1071.53
-5001.52	-1595.92
-5472	-1110.48
-5567.07	-1005.56
-5338.45	-1255.42
-5486.36	-1097.65
-5522.56	-1053.68
-5412.04	-1173.84
-5547.83	-1028.29
-5421.7	-1166.86
-4920.36	-1674.73
-4862.31	-1728.9
-5005.76	-1589.15
-4852.5	-1734.12
-4815.69	-1771.41
-4829.24	-1755.51
-4893.7	-1700.52
-4841.78	-1744.95
-5388.33	-1200.55
-5164.23	-1430.21
-5179.56	-1378.65
-5244.74	-1328.4
-5156.82	-1437.17
-5366.72	-1221.97
-5474.97	-1107.99
-4928.97	-1662.25
-4912.91	-1682.12
-5558.21	-1012.2
-5097.59	-1500.44
-5389.91	-1195.04
-5146.56	-1446.83
-4973.72	-1616.16
-5114.21	-1480.6
-5102.48	-1493.35
-5219.44	-1343.27
-5413.71	-1169.36
-5552.86	-1024.4
-5140.55	-1456.51
-5268.16	-1322.64
-5526.28	-1051.04
-5343.39	-1249.07
-4920.88	-1673.33
-4898.36	-1693.37
-5009.44	-1587.18
-5559.64	-1011.8
-5315.33	-1274.17
-4974.82	-1609.49
-5157.22	-1437.12
-5531.78	-1046.99
-5362.75	-1227.54
-5025.09	-1568.26
-5459.51	-1121.82
-5144.38	-1454.03
-4896	-1694.66
-4934.45	-1657.21
-5545.13	-1033.45
-5015.36	-1580.75
-5183.91	-1377.39
-5348.6	-1244.77
SMEA
-3224.6	-1794.1
-4614.6	-1794.1
-2841.8	-1794.1
-5586.7	-984.6
-4143.1	-1794.1
-4213.5	-1794.1
-4688.9	-1794.1
-4769	-1794.1
-4689.3	-1794.1
-5444.4	-1142.5
-5128.4	-1466.7
-4212.6	-1794.1
-5306.3	-1288.6
-5380.2	-1206.2
-4947.9	-1646.6
-4953.9	-1637.8
-5084.1	-1513.1
-4878.4	-1710.8
-5042.9	-1548.5
-4826.4	-1762
-5053.1	-1541.5
-5438	-1149.9
-5314.2	-1277.1
-5404.1	-1185.7
-4965.4	-1626.3
-5075.3	-1519
-5115.9	-1477.7
-4873.4	-1717
-5327.9	-1264.1
-5061.4	-1536.7
-4796.5	-1788.3
-4997.2	-1598.4
-4984.7	-1606.5
-5431.5	-1155.9
-5023.9	-1575.1
-5041.6	-1556.4
-5519.6	-1060.5
-4867.5	-1723.6
-5356.9	-1232.9
-5467.7	-1117.5
-5534	-1044.2
-4811.8	-1779.1
-5091.2	-1505.3
-4959.8	-1631.8
-5110.9	-1487.6
-4891.1	-1704
-4903	-1687.4
-5034.7	-1561.3
-4936.7	-1651.3
-5513	-1066
-5351.7	-1241.6
-4832	-1745.9
-5407	-1178.8
-5066.2	-1529.5
-5543.2	-1035.3
-5499.9	-1082.9
-4849.4	-1740.4
-5580.3	993.4
-5493.7	-1086.1
-4788.3	-1794.1
-5426.7	-1162
-5134.4	-1461.3
-5555.1	-1020.9
-4806.7	-1783.7
-5323.7	-1270.7
-5489.4	-1093.7
-5481.4	-1102.8
-5505.4	-1075.5
-5397.2	-1192.9
-4927.6	-1667.5
-5069.1	-1524.9
-5578	-996
-5571.1	-1003.6
-5149	-1445.2
-4971.9	-1618.7
-4818.5	-1770.2
-5335	-1258.1
-5507.7	-1071.5
-5001.5	-1595.9
-5472	-1110.5
-5567.1	-1005.6
-5338.5	-1255.4
-5486.4	-1097.7
-5522.6	-1053.7
-5412	-1173.8
-5547.8	-1028.3
-5421.7	-1166.9
-4920.4	-1674.7
-4862.3	-1728.9
-5005.8	-1589.1
-4852.5	-1734.1
-4815.7	-1771.4
-4829.2	-1755.5
-4893.7	-1700.5
-4841.8	-1745
-5388.3	-1200.6
-5164.2	-1430.2
-5156.8	-1437.2
-5366.7	-1222
-5475	-1108
-4929	-1662.2
-4912.9	-1682.1
-5558.2	-1012.2
-5097.6	-1500.4
-5389.9	-1195
-5146.6	-1446.8
-4973.7	-1616.2
-5114.2	-1480.6
-5102.5	-1493.3
-5413.7	-1169.4
-5552.9	-1024.4
-5140.5	-1456.5
-5526.3	-1051
-5343.4	-1249.1
-4920.9	-1673.3
-4898.4	-1693.4
-5009.4	-1587.2
-5559.6	-1011.8
-5315.3	-1274.2
-4974.8	-1609.5
-5157.2	-1437.1
-5531.8	-1047
-5362.8	-1227.5
-5025.1	-1568.3
-5459.5	-1121.8
-5144.4	-1454
-4896	-1694.7
-4934.5	-1657.2
-5545.1	-1033.5
-5015.4	-1580.7
-5183.9	-1377.4
-5348.6	-1244.8
-5098.6	-1500.7
-5109.6	-1488.2
-5115.2	-1482
-5125.4	-1471.5
-5135.6	-1462.3
-5145.8	-1452.1
-5161.8	-1436.1
-5185.9	-1412.5
-5198.1	-1398.3
-5204.1	-1393.6
-5212.6	-1381.9
-5224.9	-1372.1
-5233.9	-1362.2
-5245.5	-1351.4
-5250.3	-1345.7
-5259.2	-1334.2
-5265.3	-1330.7
-5271.5	-1323.1
-5281	-1314.3
-5286.3	-1306.9
-5289.4	-1300.4
Tchebycheff approach
-4791.2	-1794.1
-4797.4	-1788.8
-4797.4	-1788.8
-4807.3	-1779.6
-4816.1	-1774.6
-4818.7	-1768.2
-4824.3	-1763.6
-4829.5	-1759.7
-4835.7	-1753
-4843.5	-1748.6
-4849.5	-1742.3
-4853.9	-1737.1
-4858.8	-1731.7
-4864.1	-1725.9
-4870.6	-1722.2
-4877.4	-1716.2
-4883.4	-1711.3
-4887.7	-1705.6
-4894.4	-1700.4
-4899.4	-1695.2
-4903.7	-1690.8
-4910.3	-1684.8
-4913.2	-1679.1
-4919.5	-1673.9
-4926.9	-1669.1
-4930.9	-1663.9
-4935.3	-1659.9
-4941.6	-1654.1
-4945.6	-1647.9
-4951.4	-1642.7
-4956	-1639.4
-4961.9	-1634.1
-4968.1	-1629.5
-4974.7	-1623.1
-4980	-1617.6
-4985.9	-1612.5
-4990.1	-1607.7
-4995.9	-1601.8
-4999.7	-1597.8
-5007.1	-1591.3
-5011.1	-1585.9
-5015.1	-1583.8
-5022.2	-1576.8
-5027.2	-1571.4
-5032.6	-1565.8
-5037.3	-1559.6
-5042.8	-1555.5
-5046.8	-1551.4
-5052.7	-1546.4
-5058.2	-1539.6
-5063.5	-1535.7
-5068.6	-1529.4
-5071.3	-1523.7
-5079.4	-1519.3
-5083.8	-1515.1
-5091.4	-1507.9
-5094	-1504.6
-5098.6	-1500.7
-5106.5	-1492.4
-5109.6	-1488.2
-5115.2	-1482
-5118.5	-1475.8
-5125.4	-1471.5
-5132	-1467.6
-5135.6	-1462.3
-5139.7	-1455.3
-5145.8	-1452.1
-5151.4	-1445.6
-5155.5	-1441.7
-5161.8	-1436.1
-5167	-1429.5
-5171.5	-1425.1
-5177.3	-1418.5
-5185.9	-1412.5
-5189.8	-1408.9
-5194.4	-1403
-5198.1	-1398.3
-5204.1	-1393.6
-5208.2	-1389.2
-5212.6	-1381.9
-5219.7	-1376.9
-5224.9	-1372.1
-5230	-1367.4
-5233.9	-1362.2
-5240.4	-1355
-5245.5	-1351.4
-5250.3	-1345.7
-5256.7	-1339.3
-5259.2	-1334.2
-5265.3	-1330.7
-5271.5	-1323.1
-5273.9	-1315.5
-5281	-1314.3
-5286.3	-1306.9
-5289.4	-1300.4
-5292.6	-1299.7
-5300.1	-1291.8
-5300.1	-1286
-5314.8	-1279.3
-5319.9	-1274
-5321.8	-1272.1
-5328.4	-1265.9
-5332.5	-1259.7
-5338.1	-1255.4
-5342.2	-1250.1
-5347.7	-1244.6
-5352.4	-1239.9
-5358.5	-1233.5
-5363.1	-1228.1
-5368.3	-1223
-5374.1	-1216.7
-5378.5	-1211.3
-5384.2	-1206.2
-5389.6	-1201.2
-5394.5	-1196.2
-5399.3	-1191.1
-5406.1	-1183.7
-5410.6	-1179.2
-5416.6	-1172.2
-5420.6	-1166.9
-5425.7	-1162.1
-5432.6	-1154
-5436	-1151.7
-5440.7	-1146.2
-5445.9	-1139.7
-5451.2	-1133.3
-5457.2	-1129.3
-5461.8	-1122.8
-5467	-1118
-5473	-1112.2
-5478.8	-1105.8
-5482.9	-1101.3
-5488.1	-1095.5
-5493.4	-1089.3
-5498.6	-1083.5
-5504.5	-1077.9
-5509	-1072.4
-5514.2	-1066.7
-5520.9	-1059.6
-5524.8	-1055.1
-5530.6	-1048.4
-5536.1	-1042.7
-5540.9	-1037.6
-5549.5	-1028.5
-5551.7	-1025.7
-5557.5	-1020
-5562.9	-1013.8
-5567.6	-1008.6
-5578.9	995.5
-5578.9	-995.5
-5583.3	986.3
Weighted sum
-4448	-1794.1
-4793.7	-1794.1
-4793.7	-1794.1
-4793.7	-1794.1
-4793.7	-1794.1
-4793.7	-1794.1
-4793.7	-1794.1
-4793.7	-1794.1
-4793.7	-1794.1
-4793.7	-1794.1
-4793.7	-1794.1
-4793.7	-1794.1
-4793.7	-1794.1
-4793.7	-1794.1
-4793.7	-1794.1
-4793.7	-1794.1
-4793.7	-1794.1
-4793.7	-1794.1
-4793.7	-1794.1
-4793.7	-1794.1
-4793.7	-1794.1
-4793.7	-1794.1
-4793.7	-1794.1
-4793.7	-1794.1
-4793.7	-1794.1
-4793.7	-1794.1
-4793.7	-1794.1
-4793.7	-1794.1
-4793.7	-1794.1
-4793.7	-1794.1
-4793.7	-1794.1
-4793.7	-1794.1
-4793.7	-1794.1
-4793.7	-1794.1
-4793.7	-1794.1
-4793.7	-1794.1
-4793.7	-1794.1
-4793.7	-1794.1
-4793.7	-1794.1
-4793.7	-1794.1
-4793.7	-1794.1
-4793.7	-1794.1
-4793.7	-1794.1
-4793.7	-1794.1
-4793.7	-1794.1
-4793.7	-1794.1
-4793.7	-1794.1
-4793.7	-1794.1
-4793.7	-1794.1
-4793.7	-1794.1
-4793.7	-1794.1
-4793.7	-1794.1
-4793.7	-1794.1
-4793.7	-1794.1
-4793.7	-1794.1
-4793.7	-1794.1
-4793.7	-1794.1
-4793.7	-1794.1
-4793.7	-1794.1
-4793.7	-1794.1
-4793.7	-1794.1
-4793.7	-1794.1
-4793.7	-1794.1
-4793.7	-1794.1
-4793.7	-1794.1
-4793.7	-1794.1
-4793.7	-1794.1
-4793.7	-1794.1
-4793.7	-1794.1
-4793.7	-1794.1
-4793.7	-1794.1
-4793.7	-1794.1
-4793.7	-1794.1
-4891	-1703.1
-4987.9	-1609.8
-5091.7	-1506.5
-5239.3	-1358
-5380.8	-1210
-5495.5	-1087.8
-5574.9	-1000.8
-5574.9	-1000.8
-5574.9	-1000.8
-5574.9	-1000.8
-5574.9	-1000.8
-5574.9	-1000.8
-5574.9	-1000.8
-5574.9	-1000.8
-5574.9	-1000.8
-5574.9	-1000.8
-5574.9	-1000.8
-5574.9	-1000.8
-5574.9	-1000.8
-5574.9	-1000.8
-5574.9	-1000.8
-5574.9	-1000.8
-5574.9	-1000.8
-5574.9	-1000.8
-5574.9	-1000.8
-5574.9	-1000.8
-5574.9	-1000.8
-5574.9	-1000.8
-5574.9	-1000.8
-5574.9	-1000.8
-5574.9	-1000.8
-5577.2	-995.5
-5577.2	-995.5
-5577.2	-995.5
-5577.2	-995.5
-5577.2	-995.5
-5577.2	-995.5
-5577.2	-995.5
-5577.2	-995.5
-5577.2	-995.5
-5577.2	-995.5
-5577.2	-995.5
-5577.2	-995.5
-5577.2	-995.5
-5577.2	-995.5
-5577.2	-995.5
-5577.2	-995.5
-5577.2	-995.5
-5577.2	-995.5
-5577.2	-995.5
-5577.2	-995.5
-5577.2	-995.5
-5577.2	-995.5
-5577.2	-995.5
-5577.2	-995.5
-5577.2	-995.5
-5577.2	-995.5
-5577.2	-995.5
-5577.2	-995.5
-5577.2	-995.5
-5577.2	-995.5
-5577.2	-995.5
-5577.2	-995.5
-5577.2	-995.5
-5577.2	-995.5
-5577.2	-995.5
-5577.2	-995.5
-5577.2	-995.5
-5577.2	-995.5
-5577.2	-995.5
-5577.2	-995.5
-5577.2	-995.5
-5577.2	-995.5
-5577.2	-995.5
-5577.2	-995.5
-5577.2	-995.5
-5577.2	-995.5
-5577.2	-995.5

## Sheet: example5-Figure6
NSGA-II
-9.99971	50
-29.9988	249.976
-23.745	144.463
-23.4485	140.432
-28.9365	229.295
-24.0097	148.137
-23.2998	138.443
-12.3495	52.7601
-29.1766	233.872
-23.0631	135.323
-21.4739	115.825
-27.3111	199.837
-11.7818	51.5875
-21.2406	113.176
-28.6742	224.362
-16.3422	70.1116
-26.2676	182.317
-26.7506	190.292
-22.005	122.06
-27.5316	203.678
-28.001	212.019
-20.6734	106.96
-17.1777	75.7613
-15.9897	67.9406
-20.5225	105.367
-26.3786	184.13
-26.4971	186.077
-25.8937	176.305
-27.8794	209.837
-29.3887	237.963
-15.4341	64.7645
-16.1466	68.8911
-22.683	130.429
-14.0895	58.3645
-28.1086	213.96
-22.9229	133.5
-19.6283	96.3524
-22.8228	132.212
-18.2733	84.2239
-14.9902	62.451
-29.564	241.376
-19.7645	97.6732
-22.1233	123.487
-22.5004	128.13
-26.1244	179.998
-29.4691	239.524
-17.3093	76.7167
-13.7438	57.0079
-28.2864	217.196
-18.4627	85.8087
-11.0075	50.5076
-20.378	103.851
-28.8143	226.988
-15.1559	63.2915
-15.6974	66.2306
-12.9639	54.396
-24.1212	149.704
-28.4051	219.373
-13.5457	56.2859
-13.9183	57.6764
-22.3355	126.082
-29.8994	247.993
-21.7991	119.61
-16.5749	71.6144
-26.045	178.721
-25.4739	169.721
-27.234	198.506
-10.2234	50.025
-17.7461	80.0009
-21.6273	117.598
-18.013	82.1044
-29.2746	235.757
-16.9464	74.1261
-19.2809	93.0673
-17.5654	78.6176
-13.1637	55.0045
-22.5738	129.05
-28.5622	222.278
-29.6877	243.803
-27.113	196.428
-27.7954	208.339
-25.6707	172.785
-21.1288	111.925
-26.6312	188.298
-14.532	60.2693
-24.7399	158.632
-25.7744	174.417
-19.414	94.3117
-18.8684	89.3244
-15.7642	66.6132
-24.9846	162.272
-22.3394	126.13
-18.6833	87.6996
-29.6491	243.043
-20.2739	102.777
-10.4885	50.1205
-24.8668	160.51
-28.4587	220.362
-17.8641	80.9217
-26.6066	187.89
-24.2347	151.313
-24.3662	153.195
-28.8497	227.655
-20.9163	109.583
-20.198	102
-13.3874	55.7373
-26.878	192.433
-25.2046	165.591
-18.7518	88.2982
-29.8012	246.045
-25.3868	168.381
-11.7227	51.4842
-25.322	167.382
-29.7838	245.699
-17.4738	77.9291
-19.8961	98.966
-27.1469	197.007
-28.1983	215.588
-12.6003	53.3807
-27.6071	205.005
-14.3128	59.3003
-27.0014	194.524
-10.7614	50.2911
-14.3201	59.3315
-14.7995	61.5203
-12.5182	53.172
-19.0252	90.7276
-25.8166	175.082
-25.1838	165.277
-19.4853	94.9856
-29.9612	249.224
-18.9492	90.0437
-13.2852	55.3962
-26.8833	192.523
-21.0002	110.504
-26.9907	194.341
-24.8851	160.784
-29.2412	235.112
-25.0831	163.75
-14.7731	61.3913
-14.5858	60.5146
-11.4867	51.1057
-11.2686	50.8047
-24.511	155.287
-19.9506	99.5071
-19.1903	92.2305
-21.0572	111.131
-15.3221	64.1625
-22.0979	123.179
SMEA
-29.9891	249.781
-29.7746	245.518
-29.6689	243.433
-29.5687	241.466
-29.4989	240.104
-29.3855	237.899
-29.3193	236.617
-29.139	233.15
-28.9692	229.916
-28.7776	226.298
-28.6184	223.323
-28.5057	221.231
-28.3479	218.322
-28.2493	216.519
-28.113	214.041
-27.9891	211.803
-27.7816	208.093
-27.6689	206.095
-27.5687	204.329
-27.4989	203.106
-27.3855	201.128
-27.2537	198.846
-27.139	196.872
-27.0711	195.712
-26.9692	193.978
-26.7776	190.743
-26.6184	188.086
-26.5116	186.316
-26.3479	183.626
-26.2493	182.021
-26.113	179.815
-26.0598	178.958
-25.9417	177.068
-25.6794	172.921
-25.5687	171.192
-25.4682	169.632
-25.3855	168.357
-25.2537	166.338
-25.1017	164.03
-24.9692	162.039
-24.9101	161.155
-24.7776	159.188
-24.6184	156.849
-24.5116	155.293
-24.3722	153.28
-24.2978	152.214
-24.2493	151.522
-24.1752	150.469
-24.0897	149.26
-23.9417	147.185
-23.7816	144.967
-23.6794	143.562
-23.6082	142.591
-23.4989	141.111
-23.3855	139.586
-23.2537	137.831
-23.0711	135.427
-22.9692	134.101
-22.7221	130.926
-22.6184	129.612
-22.5116	128.27
-22.3722	126.535
-22.2493	125.023
-22.1752	124.118
-22.0897	123.081
-21.9417	121.302
-21.7816	119.403
-21.6794	118.204
-21.5997	117.277
-21.4682	115.76
-21.3789	114.739
-21.2693	113.499
-21.1753	112.444
-21.0711	111.285
-20.7773	108.075
-20.5952	106.129
-20.5116	105.247
-20.3429	103.488
-20.2493	102.525
-20.1752	101.768
-20.0897	100.901
-19.9417	99.4183
-19.8875	98.8816
-19.7816	97.8402
-19.6794	96.8451
-19.6082	96.1584
-19.3789	93.9816
-19.2693	92.9603
-19.1753	92.0931
-19.0735	91.1641
-18.7773	88.5202
-18.5848	86.8491
-18.4701	85.8712
-18.3722	85.0466
-18.3429	84.8021
-18.164	83.3255
-18.0436	82.3494
-17.9417	81.535
-17.8372	80.7109
-17.7208	79.8055
-17.6794	79.4863
-17.6082	78.942
-17.3789	77.2239
-17.2693	76.4217
-17.1753	75.7425
-17.0735	75.0171
-16.7773	72.9657
-16.5848	71.6796
-16.4701	70.931
-16.3316	70.0444
-16.1752	69.0668
-16.0543	68.3274
-15.9634	67.7808
-15.8875	67.3315
-15.7208	66.3639
-15.6163	65.7714
-15.2693	63.883
-15.1753	63.3919
-15.1109	63.0609
-15.0532	62.7675
-14.7773	61.4112
-14.7114	61.0988
-14.5848	60.51
-14.4701	59.9908
-14.3468	59.4475
-14.164	58.6695
-14.0543	58.2188
-13.9634	57.8541
-13.8875	57.5564
-13.7208	56.9222
-13.6508	56.6641
-13.4786	56.0503
-13.1556	54.979
-13.1109	54.839
-12.7782	53.8593
-12.6972	53.6374
-12.4701	53.0507
-12.3468	52.7538
-12.0543	52.1101
-11.9634	51.9274
-11.6508	51.3625
-11.5901	51.2642
-11.4786	51.0931
-11.1165	50.6233
-10.7782	50.3028
-10.6972	50.243
-10.3468	50.0601
-10.0825	50.0034
-10.0369	50.0007
-10.0008	50
Tchebycheff approach
-10.0147	50.0001
-11.9335	51.8693
-12.4499	53.004
-12.8136	53.9587
-13.2603	55.3148
-13.6298	56.5879
-13.9482	57.7954
-14.2692	59.1131
-14.5589	60.3916
-14.8294	61.6617
-15.0811	62.91
-15.3433	64.2757
-15.5598	65.4567
-15.8023	66.8333
-16.0228	68.1369
-16.2233	69.3649
-16.4408	70.7421
-16.6401	72.046
-16.8302	73.3265
-17.0182	74.6272
-17.2075	75.9744
-17.389	77.2991
-17.5577	78.5591
-17.7391	79.9466
-17.9141	81.3161
-18.07	82.5623
-18.2318	83.8813
-18.3877	85.1771
-18.5361	86.4322
-18.7061	87.8985
-18.8427	89.0966
-18.9983	90.4847
-19.1233	91.6176
-19.2949	93.1971
-19.4354	94.5135
-19.5489	95.5933
-19.7156	97.1963
-19.828	98.2947
-19.9484	99.4858
-20.113	101.137
-20.241	102.44
-20.3639	103.706
-20.5056	105.186
-20.6247	106.443
-20.7458	107.736
-20.872	109.101
-20.9915	110.407
-21.1095	111.711
-21.2398	113.171
-21.3396	114.293
-21.4532	115.588
-21.5784	117.029
-21.7044	118.497
-21.8332	120.012
-21.9261	121.116
-22.0413	122.496
-22.139	123.678
-22.2594	125.147
-22.3701	126.51
-22.4626	127.658
-22.5806	129.136
-22.7008	130.656
-22.7881	131.768
-22.8874	133.043
-22.9862	134.321
-23.1086	135.918
-23.1936	137.038
-23.2938	138.362
-23.3943	139.704
-23.4982	141.101
-23.6017	142.504
-23.708	143.954
-23.7946	145.146
-23.8974	146.571
-23.9842	147.779
-24.0786	149.104
-24.1812	150.554
-24.2856	152.039
-24.3712	153.265
-24.4567	154.499
-24.5424	155.741
-24.6513	157.33
-24.7375	158.599
-24.8333	160.014
-24.8963	160.949
-25.0112	162.667
-25.0879	163.823
-25.1775	165.179
-25.2754	166.67
-25.3379	167.626
-25.4475	169.313
-25.5342	170.656
-25.6023	171.717
-25.6975	173.206
-25.7896	174.657
-25.8794	176.078
-25.9506	177.212
-26.0545	178.874
-26.1191	179.914
-26.1893	181.047
-26.281	182.538
-26.387	184.268
-26.451	185.318
-26.5529	186.999
-26.6177	188.074
-26.7102	189.616
-26.7655	190.542
-26.8606	192.139
-26.944	193.549
-27.0188	194.82
-27.1001	196.207
-27.1783	197.547
-27.2449	198.694
-27.3325	200.208
-27.4143	201.629
-27.467	202.549
-27.5435	203.887
-27.6288	205.387
-27.7293	207.164
-27.8076	208.556
-27.8614	209.514
-27.9311	210.763
-27.9925	211.865
-28.0846	213.526
-28.1722	215.115
-28.2432	216.408
-28.3268	217.935
-28.4208	219.662
-28.5552	222.148
-28.5552	222.148
-28.6104	223.173
-28.6666	224.222
-28.7448	225.685
-28.8199	227.095
-28.9048	228.696
-28.9633	229.803
-29.0399	231.259
-29.1118	232.631
-29.169	233.726
-29.2343	234.979
-29.307	236.381
-29.4095	238.365
-29.4572	239.292
-29.5703	241.499
-29.6302	242.672
-29.6443	242.954
-29.7508	245.046
-29.7849	245.72
-29.9866	249.732
-29.9212	248.427
-29.9697	249.395
Weighted sum
-9.9987	50
-10.0067	50
-10.0132	50.0001
-10.0222	50.0002
-10.0275	50.0004
-10.0346	50.0006
-10.042	50.0009
-10.0483	50.0012
-10.0559	50.0016
-10.0632	50.002
-10.0714	50.0025
-10.0786	50.0031
-10.0866	50.0037
-10.0942	50.0044
-10.1035	50.0054
-10.1114	50.0062
-10.1192	50.0071
-10.1271	50.0081
-10.1378	50.0095
-10.1454	50.0106
-10.1531	50.0117
-10.163	50.0133
-10.1719	50.0148
-10.1819	50.0166
-10.1908	50.0182
-10.1996	50.0199
-10.2101	50.0221
-10.2194	50.0241
-10.2281	50.026
-10.2396	50.0287
-10.2512	50.0316
-10.2593	50.0336
-10.2712	50.0368
-10.2829	50.04
-10.293	50.0429
-10.3028	50.0458
-10.3165	50.0501
-10.3258	50.0531
-10.3392	50.0575
-10.3518	50.0619
-10.3621	50.0656
-10.3749	50.0703
-10.3891	50.0757
-10.4022	50.0809
-10.4166	50.0868
-10.4277	50.0914
-10.4406	50.097
-10.4582	50.105
-10.4702	50.1105
-10.485	50.1176
-10.5001	50.1251
-10.5146	50.1324
-10.5294	50.1401
-10.5471	50.1496
-10.5625	50.1582
-10.5785	50.1673
-10.5957	50.1774
-10.6126	50.1877
-10.6304	50.1987
-10.648	50.2099
-10.6663	50.222
-10.6836	50.2337
-10.7031	50.2472
-10.7235	50.2617
-10.7437	50.2765
-10.7633	50.2913
-10.7839	50.3072
-10.8043	50.3234
-10.8304	50.3448
-10.8511	50.3622
-10.8758	50.3835
-10.8989	50.404
-10.9234	50.4263
-10.9487	50.45
-10.9745	50.4748
-11	50.5
-11.0257	50.526
-11.0541	50.5556
-11.0827	50.5861
-11.112	50.6183
-11.1429	50.6531
-11.1729	50.6878
-11.2056	50.7267
-11.2399	50.7687
-11.2726	50.8098
-11.3068	50.8538
-11.3449	50.9044
-11.3818	50.9547
-11.4212	51.0099
-11.459	51.0644
-11.4989	51.1234
-11.5419	51.1888
-11.5861	51.2579
-11.6295	51.3276
-11.6781	51.408
-11.7277	51.4925
-11.7787	51.5819
-11.8281	51.6709
-11.8839	51.7745
-11.9429	51.8875
-11.9988	51.9975
-12.0617	52.1252
-12.1243	52.2563
-12.1969	52.4132
-12.259	52.5516
-12.3349	52.726
-12.4092	52.902
-12.4882	53.0955
-12.5691	53.3001
-12.6576	53.5314
-12.7497	53.7805
-12.8442	54.0448
-12.948	54.3454
-13.0535	54.662
-13.1648	55.0079
-13.2848	55.3951
-13.4131	55.8245
-13.5427	56.2753
-13.687	56.7969
-13.8389	57.3686
-14	58.0001
-14.1717	58.7017
-14.3567	59.4904
-14.5527	60.3633
-14.771	61.3814
-14.9985	62.4925
-15.2525	63.7942
-15.5205	65.2381
-15.8243	66.961
-16.1431	68.869
-16.5008	71.1304
-16.8943	73.7655
-17.3324	76.8824
-17.8259	80.6227
-18.3674	85.0064
-19.0014	90.513
-19.7132	97.1732
-20.5383	105.528
-21.501	116.137
-22.6347	129.818
-23.9993	147.991
-25.6743	172.842
-27.7479	207.495
-29.9994	249.989
-29.9994	249.989
-29.9994	249.989
-29.9994	249.989
-29.9994	249.989
-29.9994	249.989
-29.9994	249.989
-29.9994	249.989

## Sheet: example6-Figure7
NSGA-II
18	-7
6.00001	-3
6.00001	-3
18	-7
16.7539	-6.68215
14.1131	-5.96076
13.9033	-5.90022
16.9792	-6.74059
13.1944	-5.6916
16.0513	-6.49702
6.38385	-3.18753
11.0959	-5.03189
10.0115	-4.66091
7.62632	-3.74397
12.5209	-5.48719
13.7215	-5.84734
6.7862	-3.37548
15.9095	-6.45909
14.495	-6.06966
11.2173	-5.07199
6.48669	-3.23636
13.8269	-5.87805
6.64522	-3.31055
11.7708	-5.25165
15.704	-6.40377
9.36507	-4.42773
10.786	-4.92825
8.87869	-4.24545
8.95174	-4.27323
15.0798	-6.23319
9.27592	-4.39478
12.8413	-5.58521
9.5094	-4.48066
11.8704	-5.28344
7.99098	-3.8953
13.0504	-5.64843
8.09835	-3.93897
11.0199	-5.00663
12.7125	-5.54599
10.8854	-4.96169
12.7125	-5.54599
9.43433	-4.45319
14.6019	-6.09982
7.90494	-3.86001
16.4046	-6.59068
14.2055	-5.98726
16.6605	-6.65781
7.5335	-3.70468
14.3619	-6.03191
15.4521	-6.33542
17.6552	-6.91334
8.32402	-4.02952
13.2666	-5.71315
6.19858	-3.09809
15.6008	-6.37585
7.17342	-3.54903
17.7727	-6.94296
10.9398	-4.9799
6.25991	-3.12791
14.7227	-6.13378
6.14939	-3.07401
16.5908	-6.63959
6.58025	-3.2803
11.6526	-5.21374
15.1679	-6.25753
9.89127	-4.61828
11.9345	-5.3038
8.58762	-4.13327
10.6111	-4.86892
12.1233	-5.36342
15.3092	-6.29634
6.09176	-3.04562
17.615	-6.90317
10.7197	-4.90582
8.79721	-4.21429
7.8217	-3.82564
11.6991	-5.22867
10.2949	-4.76019
12.1948	-5.38586
10.3272	-4.77136
9.689	-4.54581
16.2508	-6.55004
7.30563	-3.60679
8.64777	-4.15666
13.6262	-5.81944
10.6702	-4.88905
17.257	-6.81203
13.5524	-5.79776
17.4537	-6.86223
17.5224	-6.8797
7.0784	-3.50706
13.3393	-5.73478
11.5696	-5.18694
8.71983	-4.18453
10.215	-4.73236
11.3728	-5.12299
11.4583	-5.15088
9.60158	-4.51419
6.87959	-3.41796
14.5608	-6.08825
8.50389	-4.10054
16.4995	-6.61563
7.70289	-3.77614
10.4305	-4.80705
10.5247	-4.83943
7.95472	-3.88046
17.3418	-6.83371
11.9974	-5.32373
9.71034	-4.5535
15.8463	-6.44212
8.25044	-4.00017
9.78062	-4.57875
15.6017	-6.37609
6.32344	-3.15857
7.37049	-3.63486
7.4985	-3.68978
9.13252	-4.34136
9.04599	-4.30886
12.956	-5.61996
9.88973	-4.61773
12.2761	-5.41126
15.7865	-6.42603
9.03249	-4.30377
13.0265	-5.64123
7.43577	-3.66295
12.0327	-5.33487
15.362	-6.31082
10.5496	-4.84795
10.4062	-4.79869
7.24094	-3.57862
6.8108	-3.38671
12.8826	-5.59777
16.1343	-6.51912
17.1124	-6.77493
15.2295	-6.27449
11.2786	-5.09215
9.58719	-4.50897
13.4894	-5.77921
16.5133	-6.61927
9.21016	-4.37035
6.64355	-3.30978
6.3076	-3.15095
17.374	-6.84194
15.4051	-6.32261
14.9098	-6.18605
14.27	-6.00572
16.3271	-6.57024
7.2466	-3.58109
16.2025	-6.53724
SMEA
6.032	-3.016
6.2461	-3.1212
6.2944	-3.1446
6.3431	-3.168
6.4	-3.1952
6.4339	-3.2114
6.4784	-3.2325
6.5361	-3.2596
6.5596	-3.2706
6.621	-3.2993
6.658	-3.3165
6.7178	-3.3441
6.7725	-3.3692
6.8413	-3.4006
6.8789	-3.4176
6.9688	-3.4581
7.0172	-3.4798
7.0554	-3.4968
7.0984	-3.5159
7.1434	-3.5358
7.1768	-3.5505
7.2316	-3.5746
7.2824	-3.5967
7.326	-3.6156
7.3631	-3.6317
7.4093	-3.6516
7.5624	-3.7169
7.6084	-3.7364
7.6575	-3.7571
7.6984	-3.7742
7.7596	-3.7998
7.863	-3.8427
7.9047	-3.8599
7.9606	-3.8829
7.9907	-3.8952
8.0436	-3.9167
8.1213	-3.9483
8.1281	-3.951
8.1841	-3.9736
8.226	-3.9904
8.5023	-4.0999
8.5418	-4.1154
8.8305	-4.227
8.8965	-4.2522
8.953	-4.2737
9.0081	-4.2946
9.0588	-4.3137
9.1008	-4.3295
9.1302	-4.3405
9.1996	-4.3664
9.245	-4.3833
9.3047	-4.4054
9.3809	-4.4336
9.4335	-4.4529
9.4897	-4.4735
9.5445	-4.4935
9.6146	-4.5189
9.6702	-4.539
9.7265	-4.5593
9.7921	-4.5829
9.8715	-4.6113
9.9498	-4.6391
10.0033	-4.658
10.0611	-4.6784
10.0777	-4.6843
10.1449	-4.7078
10.2308	-4.7379
10.2564	-4.7468
10.3142	-4.7669
10.3724	-4.787
10.4398	-4.8103
10.5389	-4.8443
10.61	-4.8686
10.6481	-4.8815
10.7435	-4.9139
10.82	-4.9397
10.8744	-4.958
10.9068	-4.9688
10.9507	-4.9835
11.36	-5.1188
11.615	-5.2016
11.6778	-5.2218
11.7518	-5.2456
11.8407	-5.274
11.9153	-5.2977
11.9445	-5.307
11.986	-5.3201
12.0739	-5.3479
12.1116	-5.3597
12.1469	-5.3708
12.2011	-5.3878
12.2827	-5.4133
12.3932	-5.4477
12.5857	-5.5071
12.6305	-5.5209
12.704	-5.5434
12.8109	-5.576
12.8849	-5.5985
13.0298	-5.6422
13.1444	-5.6766
13.2571	-5.7103
13.3983	-5.7523
13.4538	-5.7687
13.5158	-5.787
13.569	-5.8027
13.6841	-5.8364
13.7475	-5.8549
13.8562	-5.8866
13.9186	-5.9047
14.0046	-5.9295
14.0572	-5.9447
14.1369	-5.9676
14.6154	-6.1036
14.7536	-6.1424
14.8376	-6.1659
14.9072	-6.1853
14.9611	-6.2003
15.0379	-6.2216
15.1214	-6.2447
15.1614	-6.2557
15.2694	-6.2854
15.3368	-6.3039
15.4686	-6.3399
15.5049	-6.3498
15.5625	-6.3655
15.6658	-6.3935
15.7768	-6.4234
15.9115	-6.4596
15.9935	-6.4816
16.0901	-6.5074
16.1513	-6.5237
16.2448	-6.5485
16.3169	-6.5675
16.4214	-6.5951
16.4981	-6.6153
16.5799	-6.6367
16.6511	-6.6554
16.8162	-6.6984
16.9313	-6.7282
17.0073	-6.7478
17.1119	-6.7748
17.1878	-6.7943
17.2776	-6.8173
17.324	-6.8292
17.4752	-6.8677
17.5552	-6.888
17.6988	-6.9243
17.8278	-6.9568
17.9108	-6.9777
17.9923	-6.9981
Tchebycheff approach
18	-7
17.9208	-6.9802
17.8341	-6.9584
17.7628	-6.9405
17.6795	-6.9195
17.5942	-6.8979
17.5119	-6.877
17.4328	-6.8569
17.3466	-6.8349
17.2613	-6.8131
17.1834	-6.7932
17.0977	-6.7711
17.0231	-6.7519
16.9367	-6.7296
16.8533	-6.708
16.787	-6.6908
16.6893	-6.6653
16.6106	-6.6448
16.5261	-6.6226
16.453	-6.6034
16.3597	-6.5788
16.279	-6.5575
16.1973	-6.5359
16.1177	-6.5147
16.0449	-6.4953
15.9522	-6.4705
15.8797	-6.4511
15.7898	-6.4269
15.7153	-6.4068
15.6292	-6.3835
15.5466	-6.3611
15.4639	-6.3387
15.3798	-6.3157
15.3079	-6.296
15.2204	-6.272
15.1446	-6.2511
15.0649	-6.2291
14.9759	-6.2044
14.8904	-6.1806
14.807	-6.1574
14.7312	-6.1361
14.6518	-6.1139
14.5725	-6.0915
14.4863	-6.0672
14.405	-6.0442
14.3302	-6.0229
14.2429	-5.998
14.1623	-5.9749
14.0813	-5.9516
13.9996	-5.9281
13.9151	-5.9037
13.8385	-5.8814
13.7534	-5.8566
13.6883	-5.8376
13.5924	-5.8095
13.5129	-5.7861
13.4324	-5.7624
13.3522	-5.7386
13.2699	-5.7141
13.1888	-5.6899
13.1165	-5.6683
13.0287	-5.6419
12.9493	-5.6179
12.8671	-5.5931
12.7867	-5.5686
12.703	-5.5431
12.6226	-5.5185
12.5422	-5.4938
12.4639	-5.4696
12.3837	-5.4447
12.3004	-5.4188
12.22	-5.3937
12.138	-5.368
12.0581	-5.3429
11.9799	-5.3182
11.8961	-5.2916
11.8193	-5.2672
11.7348	-5.2401
11.6524	-5.2137
11.5773	-5.1895
11.4978	-5.1637
11.4166	-5.1373
11.3373	-5.1114
11.2545	-5.0842
11.1767	-5.0586
11.094	-5.0313
11.0149	-5.005
10.9347	-4.9782
10.8524	-4.9506
10.7742	-4.9243
10.6943	-4.8972
10.6119	-4.8692
10.5329	-4.8422
10.4536	-4.815
10.3712	-4.7866
10.2948	-4.7601
10.2161	-4.7327
10.1345	-4.7042
10.051	-4.6749
9.9678	-4.6455
9.8961	-4.62
9.8153	-4.5912
9.7349	-4.5624
9.6567	-4.5341
9.5771	-4.5053
9.5046	-4.4789
9.4204	-4.4481
9.3338	-4.4162
9.2588	-4.3884
9.1716	-4.356
9.0992	-4.3289
9.0245	-4.3007
8.9424	-4.2697
8.8658	-4.2406
8.7867	-4.2103
8.7081	-4.18
8.6281	-4.149
8.5504	-4.1187
8.4697	-4.0871
8.3931	-4.0569
8.3086	-4.0234
8.2351	-3.9941
8.1562	-3.9623
8.076	-3.9299
8.0005	-3.8992
7.9245	-3.8681
7.8404	-3.8334
7.7607	-3.8003
7.6894	-3.7705
7.6119	-3.7379
7.5336	-3.7047
7.4502	-3.6691
7.377	-3.6377
7.3002	-3.6044
7.2226	-3.5706
7.1462	-3.5371
7.0679	-3.5024
6.9913	-3.4683
6.9127	-3.4329
6.833	-3.3968
6.7602	-3.3636
6.6845	-3.3287
6.6012	-3.2901
6.5298	-3.2567
6.4531	-3.2205
6.3727	-3.1822
6.2896	-3.1423
6.2272	-3.112
6.1428	-3.0708
6.0596	-3.0297
6	-3
Weighted sum
18	-7
18	-7
18	-7
18	-7
18	-7
18	-7
18	-7
18	-7
18	-7
18	-7
18	-7
18	-7
18	-7
18	-7
18	-7
18	-7
18	-7
18	-7
18	-7
18	-7
18	-7
18	-7
18	-7
18	-7
18	-7
18	-7
18	-7
18	-7
18	-7
18	-7
18	-7
16.7327	-6.6766
15.6023	-6.3763
14.5749	-6.0922
13.6372	-5.8227
12.7978	-5.572
12.0298	-5.334
11.3248	-5.1073
10.687	-4.8947
10.1007	-4.6923
9.5608	-4.4994
9.0669	-4.3167
8.609	-4.1416
8.1917	-3.9766
7.804	-3.8183
7.4431	-3.6661
7.1123	-3.5221
6.8028	-3.3831
6.515	-3.2497
6.2487	-3.1225
6	-3
6	-3
6	-3
6	-3
6	-3
6	-3
6	-3
6	-3
6	-3
6	-3
6	-3
6	-3
6	-3
6	-3
6	-3
6	-3
6	-3
6	-3
6	-3
6	-3
6	-3
6	-3
6	-3
6	-3
6	-3
6	-3
6	-3
6	-3
6	-3
6	-3
6	-3
6	-3
6	-3
6	-3
6	-3
6	-3
6	-3
6	-3
6	-3
6	-3
6	-3
6	-3
6	-3
6	-3
6	-3
6	-3
6	-3
6	-3
6	-3
6	-3
6	-3
6	-3
6	-3
6	-3
6	-3
6	-3
6	-3
6	-3
6	-3
6	-3
6	-3
6	-3
6	-3
6	-3
6	-3
6	-3
6	-3
6	-3
6	-3
6	-3
6	-3
6	-3
6	-3
6	-3
6	-3
6	-3
6	-3
6	-3
6	-3
6	-3
6	-3
6	-3
6	-3
6	-3
6	-3
6	-3
6	-3
6	-3
6	-3
6	-3
6	-3
6	-3
6	-3
6	-3
6	-3
6	-3
6	-3
6	-3
6	-3
6	-3
6	-3
