# Supplementary material for: Evolutionary algorithm using surrogate models for solving bilevel multiobjective programming problems
Source: PLoS One. 2020 Dec 17;15(12):e0243926. doi: 10.1371/journal.pone.0243926 (PMC7746194; doi:10.1371/journal.pone.0243926)
Supplement: S2 File — (XLS) [file pone.0243926.s002.xls]

## Sheet: example7-Figure9
NSGA-II
19.9059	-6.2352
11.78	-0.0694934
19.9059	-6.2352
11.78	-0.0694934
12.2956	-0.403171
12.2956	-1.11228
14.7748	-1.11228
14.7748	-2.52781
17.3097	-5.02652
17.3096	-4.48421
13.2527	-1.81607
13.4319	-1.88385
13.0534	-1.73679
12.3807	-1.33575
19.6537	-6.06282
17.2383	-4.41739
18.5999	-5.70932
19.0003	-5.82777
12.0543	-0.213054
12.9408	-1.68889
15.0526	-3.51933
18.8527	-5.78356
12.733	-1.59051
12.6223	-1.52916
12.3192	-1.23476
14.5273	-2.33787
14.2642	-2.20662
15.4281	-3.69759
12.0044	-0.183887
19.5872	-6.03254
11.9297	-0.143216
18.4903	-5.67706
18.93	-5.80655
19.235	-5.90172
19.1087	-5.86118
17.3952	-5.21662
14.6256	-2.39927
14.3432	-2.24274
13.7096	-1.98669
12.6745	-1.55915
12.41	-1.36867
12.4619	-1.41705
17.1464	-4.3535
13.1652	-1.78192
16.0506	-3.91939
13.7756	-2.01126
15.7659	-3.82258
17.8753	-5.47777
19.1431	-5.87202
19.2861	-5.91878
15.6706	-3.78891
13.1305	-1.76812
17.3657	-5.18307
12.1403	-0.268745
12.497	-1.44521
18.2061	-5.59064
17.5272	-5.31715
11.8345	-0.0953964
15.3397	-3.66118
15.1447	-3.57041
18.1539	-5.574
19.747	-6.1115
11.8808	-0.118173
17.9311	-5.49835
15.2375	-3.61584
13.4779	-1.90095
14.801	-3.27964
15.5137	-3.73104
18.672	-5.73047
15.1852	-3.59082
18.3288	-5.62863
14.6995	-2.45477
13.8329	-2.03278
17.8093	-5.45223
18.3766	-5.64312
13.9913	-2.09355
12.81	-1.62895
17.3151	-5.07879
17.4539	-5.26771
15.7954	-3.83282
14.3836	-2.2621
12.5499	-1.48323
14.4275	-2.28398
14.7594	-2.51073
13.5633	-1.93257
16.2542	-3.98768
14.8393	-3.34302
14.2033	-2.18005
15.9625	-3.88981
13.8727	-2.04784
19.4923	-5.99343
12.1736	-0.292762
15.5872	-3.75862
13.5331	-1.9214
17.4531	-5.26709
13.6469	-1.96349
18.7637	-5.75733
17.2787	-4.45232
13.625	-1.95536
14.7783	-3.20442
17.6463	-5.38122
18.707	-5.7407
16.8231	-4.19464
14.8939	-3.40314
14.8083	-3.2946
17.3341	-5.13307
16.8651	-4.2123
13.9201	-2.06592
16.94	-4.24542
17.9802	-5.51581
15.8897	-3.86516
16.6616	-4.1311
18.0922	-5.55389
19.4295	-5.96946
16.469	-4.06134
16.3929	-4.03487
17.5821	-5.34851
17.7797	-5.44026
12.8992	-1.67041
19.5192	-6.00412
16.5799	-4.1009
14.96	-3.458
13.9531	-2.07864
17.608	-5.36213
19.3577	-5.94349
14.4655	-2.30376
17.0982	-4.32509
12.5474	-1.48154
12.2651	-0.370783
14.9324	-3.43666
15.0099	-3.49266
15.8621	-3.85573
16.7471	-4.164
16.7027	-4.14671
16.6036	-4.10953
17.5429	-5.3265
14.9971	-3.48418
18.4322	-5.65979
16.2157	-3.9747
18.0124	-5.527
18.2715	-5.61107
15.481	-3.71845
17.328	-5.11972
12.8709	-1.65755
14.0463	-2.11527
16.3153	-4.00834
17.0815	-4.31586
16.1561	-3.95471
16.5233	-4.0805
14.6761	-2.43599
SMEA
11.78	-0.0695
11.8824	-0.119
11.9532	-0.1557
11.9796	-0.1701
12.0175	-0.1913
12.0687	-0.2218
12.1177	-0.2533
12.1489	-0.2748
12.1869	-0.3029
12.2272	-0.3358
12.2451	-0.3517
12.2721	-0.3778
12.2918	-0.3988
12.2981	-1.1535
12.3062	-1.196
12.3113	-1.2133
12.3195	-1.2356
12.3301	-1.2588
12.3491	-1.2924
12.3626	-1.3122
12.3834	-1.3391
12.4003	-1.3583
12.4331	-1.3914
12.4608	-1.416
12.4841	-1.4352
12.5104	-1.4553
12.569	-1.496
12.5945	-1.5122
12.6296	-1.5335
12.6708	-1.5571
12.7034	-1.5749
12.7907	-1.6195
12.8274	-1.6372
12.8861	-1.6645
12.9432	-1.6899
12.9935	-1.7117
13.0604	-1.7397
13.1101	-1.7599
13.1619	-1.7806
13.2549	-1.8169
13.3132	-1.8392
13.41	-1.8757
13.4719	-1.8987
13.5646	-1.933
13.6417	-1.9615
13.713	-1.988
13.7562	-2.004
14.0601	-2.1208
14.1192	-2.1448
14.1687	-2.1653
14.2183	-2.1865
14.2977	-2.2217
14.3642	-2.2527
14.4102	-2.2752
14.4423	-2.2916
14.4825	-2.3129
14.5643	-2.3598
14.5832	-2.3715
14.62	-2.3955
14.6492	-2.4159
14.6988	-2.4542
14.7221	-2.4743
14.7452	-2.4961
14.7748	-3.1594
14.7763	-3.1888
14.7785	-3.2061
14.7823	-3.2253
14.7926	-3.2594
14.8006	-3.2789
14.8102	-3.2981
14.8174	-3.3107
14.8324	-3.3336
14.8497	-3.3561
14.8647	-3.3735
14.891	-3.4004
14.9435	-3.4455
14.9702	-3.4655
14.9986	-3.4852
15.0413	-3.5125
15.0869	-3.5392
15.1221	-3.5585
15.1482	-3.5722
15.1838	-3.5901
15.2285	-3.6116
15.2899	-3.6396
15.3196	-3.6526
15.3966	-3.6849
15.4569	-3.709
15.5417	-3.7416
15.6423	-3.7787
15.7747	-3.8256
15.8363	-3.8469
15.9015	-3.8692
15.9626	-3.8898
16.0083	-3.9052
16.1103	-3.9394
16.2044	-3.9709
16.2824	-3.9972
16.5944	-4.1062
16.6377	-4.1222
16.7871	-4.1799
16.8293	-4.1972
16.8626	-4.2113
16.9227	-4.2376
16.9663	-4.2576
17.0372	-4.2924
17.0992	-4.3257
17.1241	-4.3401
17.1654	-4.3655
17.1972	-4.3868
17.2183	-4.4021
17.2501	-4.4271
17.2739	-4.4478
17.2998	-4.4735
17.3097	-5.0243
17.3352	-5.1352
17.3485	-5.1587
17.3596	-5.175
17.3892	-5.2105
17.4273	-5.2464
17.4696	-5.2793
17.4927	-5.2953
17.5446	-5.3275
17.5953	-5.3555
17.6548	-5.3853
17.704	-5.4079
17.7605	-5.4323
17.8189	-5.456
17.8763	-5.4782
17.931	-5.4983
17.9648	-5.5104
18.0617	-5.5437
18.1197	-5.5629
18.2295	-5.598
18.3523	-5.6358
18.5005	-5.6801
18.6371	-5.7202
18.7584	-5.7558
18.8596	-5.7856
19	-5.8277
19.0562	-5.8449
19.1293	-5.8677
19.2478	-5.906
19.2983	-5.9229
19.3875	-5.9541
19.4931	-5.9938
19.7597	-6.1189
19.8256	-6.162
19.8559	-6.1858
19.8803	-6.2078
Tchebycheff approach
19.9059	-6.2352
19.8511	-6.1818
19.7736	-6.1273
19.6771	-6.0742
19.5625	-6.022
19.4344	-5.9713
19.2958	-5.9221
19.1509	-5.8745
19.0022	-5.8284
18.8551	-5.7843
18.7066	-5.7406
18.5632	-5.6986
18.425	-5.6577
18.2921	-5.6174
18.1661	-5.5779
18.0474	-5.5389
17.9366	-5.5003
17.833	-5.4616
17.7381	-5.4229
17.6514	-5.3836
17.573	-5.3436
17.5051	-5.3034
17.4457	-5.2614
17.3966	-5.218
17.358	-5.1728
17.3304	-5.1252
17.3144	-5.0754
17.3097	-5.0265
17.3097	-5.0265
17.3097	-5.0265
17.3097	-5.0265
17.3097	-5.0265
17.3097	-5.0265
17.3097	-5.0265
17.3097	-5.0265
17.3097	-5.0265
17.3097	-5.0265
17.2648	-4.4396
17.2081	-4.3946
17.1424	-4.3511
17.0721	-4.3107
16.9978	-4.2727
16.9203	-4.2365
16.8398	-4.2016
16.7585	-4.1685
16.6764	-4.1367
16.5947	-4.1063
16.5122	-4.0766
16.4293	-4.0475
16.3476	-4.0194
16.2669	-3.9919
16.1865	-3.9649
16.1085	-3.9388
16.0306	-3.9127
15.9543	-3.887
15.8796	-3.8617
15.8064	-3.8366
15.7343	-3.8115
15.6642	-3.7866
15.5952	-3.7616
15.5281	-3.7365
15.4625	-3.7112
15.3986	-3.6857
15.3365	-3.6598
15.2759	-3.6334
15.2176	-3.6065
15.1606	-3.5786
15.106	-3.5498
15.0544	-3.5204
15.0045	-3.4891
14.9569	-3.4557
14.9125	-3.42
14.8717	-3.3811
14.8359	-3.3384
14.8056	-3.2894
14.7839	-3.2317
14.7748	-3.1599
14.7748	-3.1584
14.7748	-3.1584
14.7748	-3.1599
14.7748	-3.1584
14.7748	-3.1584
14.7748	-3.1584
14.7738	-3.1584
14.7296	-2.4812
14.6813	-2.44
14.6314	-2.4033
14.5789	-2.3688
14.5258	-2.337
14.4723	-2.3073
14.4161	-2.2782
14.3527	-2.2473
14.3065	-2.2257
14.252	-2.2012
14.1969	-2.1773
14.1421	-2.1542
14.088	-2.132
14.0337	-2.1103
13.9798	-2.089
13.9263	-2.0683
13.8732	-2.048
13.8208	-2.0282
13.7689	-2.0088
13.7172	-1.9895
13.6658	-1.9705
13.6156	-1.9519
13.5653	-1.9333
13.516	-1.9151
13.4669	-1.8969
13.4186	-1.8789
13.3706	-1.8609
13.3232	-1.843
13.2762	-1.8251
13.2299	-1.8072
13.1838	-1.7893
13.1385	-1.7713
13.0934	-1.7532
13.0493	-1.7351
13.0053	-1.7167
12.9614	-1.6979
12.9188	-1.6792
12.8765	-1.6601
12.8343	-1.6405
12.7925	-1.6204
12.7513	-1.5999
12.7104	-1.5786
12.6709	-1.5572
12.6302	-1.5338
12.5919	-1.5106
12.5531	-1.4854
12.5146	-1.4584
12.4766	-1.4291
12.4396	-1.3974
12.4027	-1.3609
12.3668	-1.318
12.3323	-1.2631
12.301	-1.1726
12.2956	-1.112
12.2871	-0.3937
12.2455	-0.3521
12.2017	-0.3146
12.1599	-0.2827
12.117	-0.2528
12.074	-0.2251
12.0312	-0.1993
11.9882	-0.1748
11.9467	-0.1522
11.9044	-0.1301
11.8611	-0.1084
11.8195	-0.0882
11.78	-0.0695
Weighted sum
19.9059	-6.2352
19.9059	-6.2352
19.9059	-6.2352
19.9059	-6.2352
19.9059	-6.2352
19.9059	-6.2352
19.9059	-6.2352
19.9059	-6.2352
19.9059	-6.2352
19.9059	-6.2352
19.9059	-6.2352
19.9059	-6.2352
19.9059	-6.2352
19.9059	-6.2352
19.9059	-6.2352
19.9059	-6.2352
19.9059	-6.2352
19.9059	-6.2352
19.9059	-6.2352
19.9059	-6.2352
19.9059	-6.2352
19.9059	-6.2352
19.9059	-6.2352
19.9059	-6.2352
19.9059	-6.2352
19.9059	-6.2352
19.9059	-6.2352
19.9059	-6.2352
19.9059	-6.2352
19.9059	-6.2352
19.9059	-6.2352
19.9059	-6.2352
19.9059	-6.2352
19.9059	-6.2352
19.9059	-6.2352
19.9059	-6.2352
19.9059	-6.2352
19.9059	-6.2352
19.9059	-6.2352
19.9059	-6.2352
19.9059	-6.2352
17.8766	-5.4782
17.8365	-5.4629
17.8001	-5.4485
17.7661	-5.4346
17.7376	-5.4226
17.7109	-5.411
17.6863	-5.4
17.6639	-5.3896
17.6431	-5.3797
17.6242	-5.3703
17.6067	-5.3615
17.5901	-5.3528
17.5748	-5.3445
17.5606	-5.3367
17.5474	-5.3291
17.535	-5.3219
17.5234	-5.3148
17.5125	-5.3081
17.5023	-5.3016
17.4927	-5.2952
17.4837	-5.2892
17.475	-5.2831
17.4672	-5.2775
14.9588	-3.4572
14.9493	-3.45
14.9409	-3.4435
14.9327	-3.437
12.4685	-1.4225
12.4601	-1.4155
12.4522	-1.4087
12.4445	-1.4018
12.4371	-1.3951
12.4305	-1.3889
12.424	-1.3827
12.4178	-1.3766
12.4118	-1.3705
12.4064	-1.3648
12.4011	-1.3592
12.3961	-1.3537
12.3912	-1.3482
12.3867	-1.3429
12.3823	-1.3378
12.3781	-1.3327
12.3742	-1.3277
12.3704	-1.3228
12.3668	-1.318
12.3633	-1.3133
12.36	-1.3087
12.3569	-1.3042
12.3538	-1.2997
12.351	-1.2953
12.3482	-1.291
12.3456	-1.2868
12.3431	-1.2826
12.3407	-1.2785
12.3384	-1.2745
12.3362	-1.2705
12.3341	-1.2666
12.3321	-1.2628
12.33	-1.2587
12.3282	-1.2551
12.3265	-1.2514
11.78	-0.0695
11.78	-0.0695
11.78	-0.0695
11.78	-0.0695
11.78	-0.0695
11.78	-0.0695
11.78	-0.0695
11.78	-0.0695
11.78	-0.0695
11.78	-0.0695
11.78	-0.0695
11.78	-0.0695
11.78	-0.0695
11.78	-0.0695
11.78	-0.0695
11.78	-0.0695
11.78	-0.0695
11.78	-0.0695
11.78	-0.0695
11.78	-0.0695
11.78	-0.0695
11.78	-0.0695
11.78	-0.0695
11.78	-0.0695
11.78	-0.0695
11.78	-0.0695
11.78	-0.0695
11.78	-0.0695
11.78	-0.0695
11.78	-0.0695
11.78	-0.0695
11.78	-0.0695
11.78	-0.0695
11.78	-0.0695
11.78	-0.0695
11.78	-0.0695
11.78	-0.0695
11.78	-0.0695
11.78	-0.0695
11.78	-0.0695
11.78	-0.0695
11.78	-0.0695
11.78	-0.0695
11.78	-0.0695
11.78	-0.0695
11.78	-0.0695
11.78	-0.0695
11.78	-0.0695

## Sheet: example8-Figure10
NSGA-II
1	9.04888e-12
0.5	0.500039
0.588941	0.16718
0.836606	0.016111
0.854582	0.0124633
0.680274	0.0798175
0.500322	0.474959
0.773088	0.0340508
0.500077	0.487644
0.764705	0.0370995
0.691605	0.0725652
0.723203	0.0550667
0.558286	0.21686
0.755625	0.0406076
0.595143	0.158925
0.924585	0.00308078
0.741377	0.046572
0.622312	0.127717
0.784082	0.0303155
0.501563	0.445655
0.537043	0.264854
0.729762	0.0518801
0.710104	0.0618693
0.671028	0.086172
0.972826	0.000379601
0.717322	0.0580464
0.501055	0.455128
0.966169	0.000592494
0.580676	0.178989
0.704529	0.0649526
0.602418	0.14983
0.539579	0.258229
0.979871	0.000206764
0.667021	0.0890569
0.6072	0.144167
0.69679	0.0694303
0.616991	0.133274
0.820597	0.019851
0.55371	0.22596
0.663548	0.091625
0.73553	0.0491919
0.959521	0.000854198
0.517603	0.32997
0.584123	0.173945
0.893332	0.00639125
0.562153	0.209583
0.509757	0.370064
0.993141	2.36864e-05
0.914111	0.00404396
0.535582	0.268815
0.511404	0.360382
0.769446	0.0353534
0.942329	0.00176642
0.520756	0.317013
0.505906	0.397223
0.516375	0.335407
0.950571	0.00128598
0.574525	0.188455
0.500875	0.459052
0.901124	0.00544103
0.808625	0.0229723
0.513474	0.349317
0.500557	0.467185
0.506573	0.391915
0.505373	0.401708
0.653322	0.0995674
0.651039	0.101423
0.599301	0.153653
0.596606	0.157047
0.793455	0.0273546
0.656457	0.0970701
0.675306	0.0831807
0.566895	0.201122
0.500018	0.494031
0.533988	0.273267
0.625774	0.124228
0.610967	0.139869
0.659967	0.0943398
0.985803	0.00010224
0.746792	0.0442366
0.515623	0.338855
0.583987	0.174141
0.540862	0.254987
0.732968	0.050373
0.827262	0.0182355
0.533178	0.27558
0.691746	0.0724787
0.514454	0.344431
0.880377	0.00816481
0.512818	0.352707
0.817126	0.0207267
0.887401	0.00717261
0.935742	0.00220896
0.501972	0.439173
0.555785	0.221764
0.86629	0.0103811
0.504883	0.406059
0.527448	0.29315
0.954506	0.00108479
0.701272	0.0668084
0.814191	0.0214855
0.988394	6.81487e-05
0.503498	0.41986
0.522133	0.311738
0.803378	0.0244325
0.613948	0.136564
0.699744	0.0676932
0.504008	0.414473
0.629269	0.120803
0.811174	0.0222837
0.874944	0.00898325
0.508089	0.380899
0.647572	0.1043
0.568939	0.19762
0.639236	0.111532
0.624731	0.125269
0.600938	0.151632
0.501836	0.441246
0.512179	0.35611
0.797938	0.0260079
0.546046	0.24258
0.747374	0.0439906
0.514865	0.342441
0.634982	0.115401
0.519857	0.320574
0.577003	0.184567
0.502349	0.433805
0.551564	0.230429
0.863272	0.0108965
0.500633	0.465048
0.5252	0.300701
0.798684	0.0257882
0.93041	0.00260612
0.647968	0.103968
0.644184	0.107185
0.929711	0.0026608
0.555606	0.222121
0.678131	0.0812544
0.658533	0.095447
0.518611	0.32568
0.578437	0.182364
0.751557	0.0422516
0.802999	0.0245404
0.876851	0.0086909
0.833859	0.0167188
0.508826	0.375962
0.890559	0.00675022
0.713749	0.0599155
0.870775	0.00964197
0.629347	0.120727
SMEA
0.9969	0
0.9831	0.0001
0.9773	0.0003
0.9726	0.0004
0.9665	0.0006
0.9614	0.0008
0.9555	0.001
0.9517	0.0012
0.9444	0.0016
0.9392	0.002
0.9354	0.0022
0.929	0.0027
0.9257	0.003
0.9176	0.0037
0.9123	0.0042
0.9075	0.0047
0.9021	0.0053
0.8969	0.0059
0.8923	0.0065
0.886	0.0074
0.8847	0.0076
0.8752	0.009
0.8697	0.0098
0.8677	0.0101
0.86	0.0115
0.8553	0.0123
0.8484	0.0137
0.8444	0.0145
0.8382	0.0158
0.8325	0.017
0.8273	0.0182
0.8224	0.0194
0.8168	0.0208
0.8127	0.0219
0.8066	0.0235
0.802	0.0248
0.7978	0.0261
0.7914	0.028
0.7868	0.0294
0.7815	0.0312
0.7766	0.0328
0.7705	0.035
0.7662	0.0365
0.7642	0.0375
0.7602	0.0388
0.7573	0.0399
0.7528	0.0417
0.7461	0.0445
0.7408	0.0468
0.736	0.049
0.7313	0.0512
0.7266	0.0534
0.722	0.0557
0.7183	0.0575
0.7122	0.0608
0.7087	0.0626
0.7029	0.0659
0.6987	0.0683
0.6933	0.0715
0.6886	0.0744
0.6846	0.077
0.6799	0.0801
0.6759	0.0828
0.6713	0.086
0.667	0.0891
0.6628	0.0922
0.6581	0.0958
0.654	0.0991
0.6501	0.1022
0.6476	0.1043
0.6418	0.1092
0.638	0.1126
0.6328	0.1175
0.6299	0.1202
0.6263	0.1237
0.6218	0.1283
0.619	0.1311
0.6145	0.1359
0.6112	0.1396
0.6084	0.1428
0.6041	0.1478
0.6013	0.1512
0.598	0.1553
0.5937	0.1607
0.5913	0.164
0.5879	0.1686
0.5853	0.1722
0.5819	0.1772
0.5796	0.1806
0.576	0.1861
0.573	0.1908
0.57	0.1958
0.5678	0.1996
0.5651	0.2042
0.5626	0.2087
0.5602	0.2131
0.557	0.2194
0.5548	0.2237
0.553	0.2275
0.5507	0.2324
0.5484	0.2373
0.5457	0.2434
0.544	0.2473
0.5422	0.2518
0.5401	0.257
0.5382	0.2619
0.5363	0.2668
0.5346	0.2717
0.5327	0.2771
0.5313	0.2812
0.5295	0.2865
0.5274	0.2932
0.5253	0.3002
0.5248	0.302
0.5234	0.307
0.5221	0.312
0.5208	0.3167
0.5188	0.325
0.5186	0.32
0.5182	0.3276
0.517	0.3328
0.5158	0.3379
0.5148	0.3427
0.5137	0.3482
0.5126	0.3541
0.5117	0.359
0.5108	0.3636
0.5099	0.3692
0.5089	0.3756
0.5083	0.3794
0.5068	0.3898
0.5068	0.3898
0.5062	0.3946
0.5056	0.4
0.5049	0.4059
0.5043	0.4114
0.5038	0.4169
0.5034	0.4209
0.503	0.4261
0.5026	0.4305
0.5023	0.4338
0.5021	0.4376
0.5018	0.4426
0.5015	0.4474
0.5012	0.4521
0.501	0.4571
0.5009	0.4582
0.5007	0.4626
0.5005	0.4676
0.5004	0.4713
0.5003	0.4787
0.5	0.4906
0.5001	0.4856
0.5001	0.4756
0.5	0.4969
Tchebycheff approach
0.9969	0
0.9831	0.0001
0.9773	0.0003
0.9726	0.0004
0.9665	0.0006
0.9614	0.0008
0.9555	0.001
0.9517	0.0012
0.9444	0.0016
0.9392	0.002
0.9354	0.0022
0.929	0.0027
0.9257	0.003
0.9176	0.0037
0.9123	0.0042
0.9075	0.0047
0.9021	0.0053
0.8969	0.0059
0.8923	0.0065
0.886	0.0074
0.8847	0.0076
0.8752	0.009
0.8697	0.0098
0.8677	0.0101
0.86	0.0115
0.8553	0.0123
0.8484	0.0137
0.8444	0.0145
0.8382	0.0158
0.8325	0.017
0.8273	0.0182
0.8224	0.0194
0.8168	0.0208
0.8127	0.0219
0.8066	0.0235
0.802	0.0248
0.7978	0.0261
0.7914	0.028
0.7868	0.0294
0.7815	0.0312
0.7766	0.0328
0.7705	0.035
0.7662	0.0365
0.7602	0.0388
0.7573	0.0399
0.7528	0.0417
0.7461	0.0445
0.7408	0.0468
0.736	0.049
0.7313	0.0512
0.7266	0.0534
0.722	0.0557
0.7183	0.0575
0.7122	0.0608
0.7087	0.0626
0.7029	0.0659
0.6987	0.0683
0.6933	0.0715
0.6886	0.0744
0.6846	0.077
0.6799	0.0801
0.6759	0.0828
0.6713	0.086
0.667	0.0891
0.6628	0.0922
0.6581	0.0958
0.654	0.0991
0.6501	0.1022
0.6476	0.1043
0.6418	0.1092
0.638	0.1126
0.6328	0.1175
0.6299	0.1202
0.6263	0.1237
0.6218	0.1283
0.619	0.1311
0.6145	0.1359
0.6112	0.1396
0.6084	0.1428
0.6041	0.1478
0.6013	0.1512
0.598	0.1553
0.5937	0.1607
0.5913	0.164
0.5879	0.1686
0.5853	0.1722
0.5819	0.1772
0.5796	0.1806
0.576	0.1861
0.573	0.1908
0.57	0.1958
0.5678	0.1996
0.5651	0.2042
0.5626	0.2087
0.5602	0.2131
0.557	0.2194
0.5548	0.2237
0.553	0.2275
0.5507	0.2324
0.5484	0.2373
0.5457	0.2434
0.544	0.2473
0.5422	0.2518
0.5401	0.257
0.5382	0.2619
0.5363	0.2668
0.5346	0.2717
0.5327	0.2771
0.5313	0.2812
0.5295	0.2865
0.5274	0.2932
0.5253	0.3002
0.5248	0.302
0.5234	0.307
0.5221	0.312
0.5208	0.3167
0.5188	0.325
0.5182	0.3276
0.517	0.3328
0.5158	0.3379
0.5148	0.3427
0.5137	0.3482
0.5126	0.3541
0.5117	0.359
0.5108	0.3636
0.5099	0.3692
0.5089	0.3756
0.5083	0.3794
0.5068	0.3898
0.5068	0.3898
0.5062	0.3946
0.5056	0.4
0.5049	0.4059
0.5043	0.4114
0.5038	0.4169
0.5034	0.4209
0.503	0.4261
0.5026	0.4305
0.5023	0.4338
0.5021	0.4376
0.5018	0.4426
0.5015	0.4474
0.5012	0.4521
0.501	0.4571
0.5009	0.4582
0.5007	0.4626
0.5005	0.4676
0.5004	0.4713
0.5002	0.4797
0.5001	0.4856
0.5	0.4969
Weighted sum
1	0
0.9934	0
0.9868	0.0001
0.9801	0.0002
0.9738	0.0004
0.9671	0.0006
0.9608	0.0008
0.9546	0.0011
0.948	0.0014
0.9419	0.0018
0.9353	0.0022
0.9293	0.0027
0.9233	0.0032
0.9171	0.0038
0.9111	0.0043
0.905	0.005
0.8991	0.0057
0.8931	0.0064
0.8872	0.0072
0.8813	0.008
0.8757	0.0089
0.8697	0.0098
0.8642	0.0107
0.8586	0.0117
0.8529	0.0128
0.8468	0.014
0.8417	0.015
0.8362	0.0162
0.8308	0.0174
0.8255	0.0187
0.82	0.02
0.8147	0.0214
0.8095	0.0227
0.8038	0.0243
0.7991	0.0257
0.794	0.0272
0.7886	0.0289
0.7835	0.0305
0.7788	0.0321
0.7739	0.0338
0.7688	0.0356
0.764	0.0374
0.759	0.0393
0.7543	0.0411
0.7497	0.043
0.7449	0.045
0.7404	0.047
0.7358	0.0491
0.7312	0.0512
0.7269	0.0533
0.7221	0.0556
0.7177	0.0578
0.7134	0.0601
0.7091	0.0624
0.7049	0.0647
0.7004	0.0673
0.6963	0.0697
0.6922	0.0722
0.6881	0.0747
0.6841	0.0773
0.68	0.08
0.6761	0.0826
0.6722	0.0854
0.6682	0.0882
0.6644	0.091
0.6605	0.0939
0.6568	0.0968
0.6531	0.0997
0.6494	0.1028
0.6457	0.1059
0.6424	0.1087
0.6388	0.1119
0.6352	0.1152
0.6318	0.1183
0.6283	0.1218
0.6251	0.1249
0.6217	0.1284
0.6184	0.1317
0.6154	0.135
0.612	0.1387
0.6089	0.1422
0.6058	0.1458
0.6029	0.1493
0.5998	0.153
0.5968	0.1568
0.5939	0.1606
0.591	0.1644
0.5882	0.1682
0.5854	0.1721
0.5827	0.176
0.58	0.18
0.5773	0.1841
0.5747	0.1881
0.5721	0.1923
0.5697	0.1964
0.5673	0.2004
0.5648	0.2048
0.5624	0.2092
0.5601	0.2134
0.5578	0.2179
0.5556	0.222
0.5534	0.2266
0.5512	0.2312
0.5492	0.2356
0.5469	0.2406
0.545	0.2451
0.543	0.2497
0.5411	0.2544
0.5391	0.2594
0.5374	0.264
0.5356	0.2689
0.5338	0.2737
0.5321	0.2787
0.5305	0.2837
0.5288	0.2889
0.5273	0.2938
0.5257	0.2989
0.5242	0.3042
0.5227	0.3096
0.5214	0.3147
0.52	0.3199
0.5187	0.3252
0.5175	0.3306
0.5162	0.3362
0.515	0.3419
0.5139	0.3473
0.5128	0.3527
0.5117	0.3585
0.5107	0.3643
0.5098	0.3698
0.5089	0.3757
0.508	0.3813
0.5072	0.3871
0.5064	0.3931
0.5057	0.399
0.505	0.4048
0.5043	0.4111
0.5038	0.4171
0.5032	0.4232
0.5027	0.4292
0.5022	0.4355
0.5018	0.4418
0.5014	0.4483
0.5011	0.4544
0.5008	0.4607
0.5006	0.4669
0.5004	0.4738
0.5002	0.4804
0.5001	0.487
0.5	0.4931
0.5	0.5

## Sheet: example9-Figure11
NSGA-II
102	-51
0.00010546	2.00011
35.6102	-17.8051
33.4231	-16.7111
37.4908	-18.7454
90.4111	-45.2024
42.5797	-21.2898
20.4857	-10.2428
78.5198	-39.2599
79.4863	-39.6052
91.9998	-45.9748
77.3055	-38.6528
36.0235	-18.0107
3.18164	-1.5823
83.4042	-41.6951
19.1811	-9.56732
2.15876	-1.06337
57.501	-28.7505
31.3022	-15.6507
9.23349	-4.61674
41.0953	-20.466
7.71346	-3.83105
15.8425	-7.90703
100.669	-50.3347
80.4277	-40.2139
73.9313	-36.9492
47.7963	-23.8982
16.5037	-8.2518
56.904	-28.4515
17.3186	-8.65923
6.4577	-3.15958
3.9131	-1.94356
51.8651	-25.9325
99.6614	-49.8259
53.7773	-26.8878
10.0108	-5.00529
101.793	-50.8964
49.7404	-24.8702
70.9332	-35.4569
1.25104	-0.240294
7.66956	-3.80752
62.7889	-31.3889
1.93339	-0.520715
4.58749	-2.27816
71.5396	-35.7599
75.285	-37.6324
72.1563	-36.0684
0.598878	0.80612
52.6505	-26.3242
69.0837	-34.5419
10.6338	-5.3167
72.7884	-36.385
82.5072	-41.2536
45.7412	-22.8706
68.0319	-34.0149
27.3134	-13.6567
14.9554	-7.46384
53.0649	-26.5325
51.2826	-25.6405
87.0847	-43.5423
21.528	-10.5921
76.6317	-38.3158
30.6641	-15.332
58.5699	-29.2844
81.3409	-40.6704
48.5764	-24.2882
92.3276	-46.1395
32.3085	-16.1542
38.477	-19.2385
39.1345	-19.5672
98.8543	-49.4272
18.7924	-9.39619
50.4093	-25.2046
54.4186	-27.2088
74.6458	-37.3229
24.0214	-11.9829
56.0176	-28.0082
24.6298	-12.3149
26.0119	-13.006
61.515	-30.7568
88.5699	-44.2684
44.0554	-22.0277
86.48	-43.2392
81.9713	-40.9857
44.8836	-22.4418
29.6707	-14.7991
87.8692	-43.9346
93.0293	-46.5146
96.6835	-48.3416
49.0923	-24.5461
50.7472	-25.373
5.59604	-2.73625
13.0911	-6.53266
24.9797	-12.4594
6.29755	-3.08057
69.3823	-34.6912
23.4013	-11.7002
84.2193	-42.1092
59.18	-29.5894
44.8443	-22.4221
47.0834	-23.5411
12.1853	-6.09244
70.13	-35.0554
93.7897	-46.8884
5.18604	-2.57543
26.6282	-13.3141
0.917266	0.276912
40.3335	-20.0879
94.8359	-47.418
28.5158	-14.2241
97.6498	-48.8248
9.28651	-4.6431
43.273	-21.6365
94.482	-47.241
98.249	-49.1228
93.1973	-46.5942
63.5241	-31.7611
67.4165	-33.6984
11.1989	-5.59928
25.5161	-12.7271
17.9651	-8.98256
18.1599	-9.05764
70.2348	-35.1073
96.9419	-48.4693
74.3027	-37.136
96.0315	-48.0158
0.421841	1.35347
89.6988	-44.8449
39.7683	-19.8841
43.9329	-21.9664
11.5673	-5.78343
76.2207	-38.1099
46.5041	-23.252
59.8252	-29.912
26.8003	-13.4001
0.916368	0.38659
12.8309	-6.40356
84.3983	-42.1925
22.8178	-11.4089
66.4475	-33.2229
75.8562	-37.9281
43.3552	-21.6769
38.5224	-19.2612
13.6907	-6.83572
60.886	-30.4424
63.847	-31.9235
39.552	-19.776
27.9657	-13.9516
72.7395	-36.3697
85.5151	-42.7576
SMEA
102	-51
100.651	-50.3256
99.3334	-49.6604
98.0187	-49.0036
96.7107	-48.3529
95.4338	-47.7148
94.1648	-47.0777
92.9151	-46.4576
91.6814	-45.8384
90.4561	-45.228
89.2639	-44.6241
88.0795	-44.0389
86.8925	-43.4446
85.733	-42.8665
84.596	-42.2921
83.462	-41.7273
82.3465	-41.1712
81.2339	-40.6169
80.1463	-40.0716
79.0747	-39.5354
78.0062	-39.0021
76.9526	-38.4743
75.9013	-37.9507
74.8859	-37.4429
73.8647	-36.9324
72.8648	-36.4324
71.8636	-35.9318
70.8817	-35.4409
69.9137	-34.9551
68.952	-34.4751
67.9886	-33.9943
67.0715	-33.5345
66.1389	-33.0685
65.2138	-32.6061
64.3058	-32.1521
63.4163	-31.7072
62.5337	-31.2654
61.6353	-30.8177
60.7651	-30.3825
59.9081	-29.9533
59.047	-29.5235
58.2141	-29.1067
57.3765	-28.6882
56.5506	-28.2753
55.7268	-27.8634
54.9173	-27.4587
54.1219	-27.0609
53.3255	-26.6628
52.5419	-26.2709
51.7798	-25.8875
51.005	-25.4977
50.2297	-25.1149
49.4876	-24.7433
48.7436	-24.3673
48.0016	-23.9983
47.2682	-23.6319
46.5456	-23.27
45.8275	-22.9113
45.1143	-22.5572
44.4125	-22.2055
43.7128	-21.8564
43.0187	-21.5094
42.3377	-21.1688
41.6618	-20.8294
40.9856	-20.4928
40.3257	-20.1628
39.6693	-19.8346
39.0181	-19.5062
38.3732	-19.1853
37.7368	-18.8665
37.0948	-18.5461
36.4632	-18.2315
35.8416	-17.9195
35.2201	-17.6089
34.6089	-17.3039
33.994	-16.997
33.3957	-16.6978
32.8023	-16.4006
32.2032	-16.1016
31.6215	-15.8107
31.037	-15.5185
30.4668	-15.2334
29.8898	-14.9449
29.3309	-14.6654
28.7707	-14.3851
28.2161	-14.108
27.66	-13.83
27.1166	-13.5583
26.5701	-13.285
26.0334	-13.0167
25.4997	-12.7498
24.9703	-12.4852
24.443	-12.2215
23.9238	-11.9619
23.4102	-11.7051
22.899	-11.4495
22.3892	-11.1946
21.8841	-10.9421
21.3805	-10.6902
20.8891	-10.4423
20.3996	-10.1998
19.9124	-9.9562
19.4288	-9.7144
18.9474	-9.4737
18.4712	-9.2346
17.9985	-8.9992
17.5276	-8.7638
17.0636	-8.5318
16.5989	-8.2995
16.1466	-8.0733
15.6864	-7.8432
15.2354	-7.6177
14.7941	-7.3971
14.3491	-7.1746
13.9056	-6.9528
13.4707	-6.7354
13.0357	-6.5178
12.6034	-6.3017
12.1753	-6.0877
11.7545	-5.8772
11.3315	-5.6657
10.9143	-5.4571
10.4992	-5.2496
10.0872	-5.0436
9.6769	-4.8384
9.2696	-4.6348
8.868	-4.434
8.4633	-4.2316
8.0719	-4.0359
7.6749	-3.8375
7.2855	-3.6428
6.8951	-3.4476
6.5092	-3.2546
6.123	-3.0615
5.7444	-2.8722
5.3681	-2.6841
4.9918	-2.4959
4.6177	-2.3088
4.248	-2.124
3.8758	-1.9379
3.5142	-1.7571
3.1545	-1.5773
2.7927	-1.3964
2.4327	-1.2163
2.0817	-1.0409
1.7319	-0.7108
1.3861	-0.3515
1.0113	0
0.6619	0.678
0.2657	1.4702
0.0001	2.0004
Tchebycheff approach
102	-51
100.651	-50.3256
99.3334	-49.6604
98.0187	-49.0036
96.7107	-48.3529
95.4338	-47.7148
94.1648	-47.0777
92.9151	-46.4576
91.6814	-45.8384
90.4561	-45.228
89.2639	-44.6241
88.0795	-44.0389
86.8925	-43.4446
85.733	-42.8665
84.596	-42.2921
83.462	-41.7273
82.3465	-41.1712
81.2339	-40.6169
80.1463	-40.0716
79.0747	-39.5354
78.0062	-39.0021
76.9526	-38.4743
75.9013	-37.9507
74.8859	-37.4429
73.8647	-36.9324
72.8648	-36.4324
71.8636	-35.9318
70.8817	-35.4409
69.9137	-34.9551
68.952	-34.4751
67.9886	-33.9943
67.0715	-33.5345
66.1389	-33.0685
65.2138	-32.6061
64.3058	-32.1521
63.4163	-31.7072
62.5337	-31.2654
61.6353	-30.8177
60.7651	-30.3825
59.9081	-29.9533
59.047	-29.5235
58.2141	-29.1067
57.3765	-28.6882
56.5506	-28.2753
55.7268	-27.8634
54.9173	-27.4587
54.1219	-27.0609
53.3255	-26.6628
52.5419	-26.2709
51.7798	-25.8875
51.005	-25.4977
50.2297	-25.1149
49.4876	-24.7433
48.7436	-24.3673
48.0016	-23.9983
47.2682	-23.6319
46.5456	-23.27
45.8275	-22.9113
45.1143	-22.5572
44.4125	-22.2055
43.7128	-21.8564
43.0187	-21.5094
42.3377	-21.1688
41.6618	-20.8294
40.9856	-20.4928
40.3257	-20.1628
39.6693	-19.8346
39.0181	-19.5062
38.3732	-19.1853
37.7368	-18.8665
37.0948	-18.5461
36.4632	-18.2315
35.8416	-17.9195
35.2201	-17.6089
34.6089	-17.3039
33.994	-16.997
33.3957	-16.6978
32.8023	-16.4006
32.2032	-16.1016
31.6215	-15.8107
31.037	-15.5185
30.4668	-15.2334
29.8898	-14.9449
29.3309	-14.6654
28.7707	-14.3851
28.2161	-14.108
27.66	-13.83
27.1166	-13.5583
26.5701	-13.285
26.0334	-13.0167
25.4997	-12.7498
24.9703	-12.4852
24.443	-12.2215
23.9238	-11.9619
23.4102	-11.7051
22.899	-11.4495
22.3892	-11.1946
21.8841	-10.9421
21.3805	-10.6902
20.8891	-10.4423
20.3996	-10.1998
19.9124	-9.9562
19.4288	-9.7144
18.9474	-9.4737
18.4712	-9.2346
17.9985	-8.9992
17.5276	-8.7638
17.0636	-8.5318
16.5989	-8.2995
16.1466	-8.0733
15.6864	-7.8432
15.2354	-7.6177
14.7941	-7.3971
14.3491	-7.1746
13.9056	-6.9528
13.4707	-6.7354
13.0357	-6.5178
12.6034	-6.3017
12.1753	-6.0877
11.7545	-5.8772
11.3315	-5.6657
10.9143	-5.4571
10.4992	-5.2496
10.0872	-5.0436
9.6769	-4.8384
9.2696	-4.6348
8.868	-4.434
8.4633	-4.2316
8.0719	-4.0359
7.6749	-3.8375
7.2855	-3.6428
6.8951	-3.4476
6.5092	-3.2546
6.123	-3.0615
5.7444	-2.8722
5.3681	-2.6841
4.9918	-2.4959
4.6177	-2.3088
4.248	-2.124
3.8758	-1.9379
3.5142	-1.7571
3.1545	-1.5773
2.7927	-1.3964
2.4327	-1.2163
2.0817	-1.0409
1.7319	-0.7108
1.3861	-0.3515
1.0113	0
0.6619	0.678
0.2657	1.4702
0.0001	2.0004
Weighted sum
102	-51
102	-51
102	-51
102	-51
102	-51
102	-51
102	-51
102	-51
102	-51
102	-51
102	-51
102	-51
102	-51
102	-51
102	-51
102	-51
102	-51
102	-51
102	-51
102	-51
102	-51
102	-51
102	-51
102	-51
102	-51
102	-51
102	-51
102	-51
102	-51
102	-51
102	-51
102	-51
102	-51
102	-51
102	-51
102	-51
102	-51
102	-51
102	-51
102	-51
102	-51
102	-51
102	-51
102	-51
102	-51
102	-51
102	-51
102	-51
102	-51
102	-51
102	-51
2	-1
2	-1
2	-1
2	-1
2	-1
2	-1
2	-1
2	-1
2	-1
2	-1
2	-1
2	-1
2	-1
2	-1
2	-1
2	-1
2	-1
2	-1
2	-1
2	-1
2	-1
2	-1
2	-1
2	-1
2	-1
1	0
1	0
1	0
1	0
1	0
1	0
1	0
1	0
1	0
1	0
1	0
1	0
1	0
1	0
1	0
1	0
1	0
1	0
1	0
1	0
1	0
1	0
1	0
1	0
1	0
0	2
0	2
0	2
0	2
0	2
0	2
0	2
0	2
0	2
0	2
0	2
0	2
0	2
0	2
0	2
0	2
0	2
0	2
0	2
0	2
0	2
0	2
0	2
0	2
0	2
0	2
0	2
0	2
0	2
0	2
0	2
0	2
0	2
0	2
0	2
0	2
0	2
0	2
0	2
0	2
0	2
0	2
0	2
0	2
0	2
0	2
0	2
0	2
0	2
0	2

## Sheet: example10-Figure12
NSGA-II
12.0533	10.086
10	12.0857
10.1729	10.9445
10.5809	10.426
10.151	10.991
10.0277	11.5587
10.4999	10.4828
10.6058	10.3912
11.3732	10.1387
10.5319	10.4502
10.299	10.7027
11.3236	10.1451
10.1859	10.893
10.0036	11.9302
10.0046	11.9042
12.0032	10.0866
11.6645	10.103
10.0057	11.8679
10.7013	10.3442
10.2141	10.8397
10.3132	10.6746
11.5907	10.1084
10.7135	10.3297
11.2127	10.1665
10.0726	11.2825
10.3951	10.567
10.4089	10.549
10.9066	10.2478
10.2814	10.7154
11.3972	10.1326
10.8845	10.255
11.2406	10.1622
10.6764	10.3542
10.0686	11.3097
11.6279	10.1053
10.8501	10.2732
10.8676	10.264
10.0068	11.8441
11.7187	10.0986
11.9623	10.0872
10.4232	10.5372
10.3804	10.5787
10.3686	10.5922
11.5052	10.1182
10.0238	11.6014
10.2253	10.82
10.0629	11.3391
11.7572	10.0973
10.0313	11.5259
10.4916	10.4932
11.4398	10.1267
10.6196	10.3818
10.0545	11.3684
10.0907	11.1938
10.1084	11.1244
10.9839	10.2232
10.08	11.2445
10.74	10.3219
10.0786	11.2611
11.1743	10.1737
11.6875	10.1003
10.0179	11.6706
10.2712	10.7499
11.1887	10.1703
10.2751	10.7354
10.0502	11.3752
10.0493	11.4072
11.5361	10.1149
10.2028	10.8697
10.1188	11.1023
10.2583	10.7637
10.0319	11.5137
11.0143	10.2141
10.8043	10.2913
11.9371	10.0881
10.1325	11.0468
11.5586	10.1128
10.2053	10.8611
11.9882	10.0869
10.0121	11.7459
10.0399	11.4573
10.0859	11.2217
11.9031	10.0895
10.238	10.7993
10.0086	11.8105
10.0009	12.0426
11.6146	10.1069
11.3097	10.1478
10.0014	12.0063
10.0025	11.9675
10.0107	11.7742
10.2491	10.7749
10.4644	10.4973
10.1465	11.012
10.1246	11.075
11.0951	10.1972
10.1031	11.1523
10.8328	10.2819
10.8247	10.2857
11.7672	10.0963
11.1135	10.1904
10.7461	10.3159
10.555	10.4354
10.6526	10.364
11.8164	10.0922
10.1888	10.8881
11.2883	10.1499
11.921	10.089
10.0153	11.6999
10.0353	11.4837
10.0196	11.6539
10.0082	11.8188
11.1523	10.1798
11.2801	10.1539
10.7645	10.309
10.9588	10.2332
10.4375	10.5258
10.035	11.4868
10.6613	10.359
10.0133	11.7268
11.852	10.0908
10.1432	11.0219
10.0202	11.6387
10.9349	10.2408
10.1128	11.1144
11.7066	10.0991
10.4462	10.5157
10.0175	11.6965
10.3546	10.6104
10.3572	10.6068
11.7923	10.0943
11.4633	10.1235
11.0703	10.2037
11.0834	10.1995
10.1225	11.0811
11.1468	10.1809
10.1356	11.0339
11.3908	10.1334
11.8744	10.0904
10.9298	10.2423
10.0965	11.1713
10.0207	11.6225
11.8813	10.0901
10.3358	10.642
10.0112	11.769
10.3451	10.6268
10.6376	10.3733
10.0001	12.0722
10.7907	10.2949
11.4901	10.1207
Weighted sum
12.0935	10
12.0672	10.0001
12.017	10.0006
11.9858	10.0012
11.9367	10.0024
11.9039	10.0034
11.8761	10.0045
11.8292	10.0065
11.7961	10.0082
11.7478	10.011
11.6968	10.0144
11.6638	10.0169
11.6268	10.0199
11.5696	10.0252
11.552	10.0269
11.4937	10.0332
11.4811	10.0346
11.4462	10.0389
11.4132	10.0432
11.3746	10.0486
11.3559	10.0513
11.3295	10.0554
11.2744	10.0646
11.2546	10.0681
11.2316	10.0724
11.196	10.0794
11.1747	10.0837
11.1586	10.0872
11.1186	10.0962
11.1039	10.0997
11.079	10.1058
11.0638	10.1097
11.0372	10.1167
11.0147	10.123
10.9961	10.1283
10.9783	10.1336
10.9568	10.1403
10.9449	10.1441
10.918	10.153
10.9008	10.1589
10.8864	10.1641
10.8584	10.1745
10.8431	10.1804
10.8309	10.1853
10.8147	10.1919
10.8091	10.1942
10.781	10.2064
10.7739	10.2097
10.7555	10.2181
10.7372	10.2269
10.7251	10.2328
10.7104	10.2404
10.6985	10.2466
10.6839	10.2545
10.6708	10.2617
10.6622	10.2666
10.6448	10.2768
10.6362	10.2819
10.6172	10.2937
10.6112	10.2976
10.5988	10.3057
10.5795	10.3188
10.5728	10.3235
10.5648	10.3292
10.546	10.343
10.5396	10.3478
10.5211	10.3623
10.5169	10.3657
10.5047	10.3757
10.4951	10.3838
10.4864	10.3914
10.4764	10.4002
10.4685	10.4074
10.453	10.4219
10.4456	10.4291
10.4339	10.4407
10.4282	10.4464
10.42	10.455
10.4129	10.4625
10.3986	10.4783
10.3887	10.4894
10.3815	10.4978
10.3756	10.5048
10.3671	10.5151
10.3579	10.5266
10.3473	10.5402
10.3424	10.5468
10.3325	10.5602
10.3243	10.5716
10.319	10.5792
10.3117	10.5899
10.2983	10.61
10.2915	10.6207
10.2813	10.6373
10.278	10.6427
10.2698	10.6568
10.2599	10.6741
10.2512	10.6899
10.247	10.6976
10.2376	10.7157
10.2318	10.7272
10.226	10.739
10.2185	10.7546
10.2106	10.7717
10.2041	10.7861
10.1979	10.8005
10.1926	10.813
10.1844	10.833
10.1768	10.8525
10.1735	10.861
10.1657	10.8821
10.1585	10.9022
10.1512	10.9233
10.1467	10.937
10.1418	10.952
10.1382	10.9635
10.1287	10.9947
10.1244	11.0095
10.1163	11.0388
10.1117	11.0561
10.1064	11.0766
10.1	11.1029
10.0945	11.1262
10.0885	11.1527
10.0834	11.1763
10.0795	11.1951
10.0717	11.2349
10.0659	11.2669
10.064	11.2777
10.0589	11.3077
10.0534	11.3425
10.0475	11.3824
10.0458	11.394
10.0397	11.4395
10.0351	11.4776
10.032	11.5045
10.0275	11.5466
10.0242	11.5796
10.0204	11.6216
10.0167	11.6661
10.0157	11.6802
10.0119	11.7351
10.009	11.7817
10.0077	11.8058
10.0051	11.8604
10.0035	11.9035
10.0021	11.9469
10.0013	11.9825
10.0004	12.0344
10.0003	12.0488
10.0002	12.0693
SMEA
12.0935	10
12.0672	10.0001
12.017	10.0006
11.9858	10.0012
11.9367	10.0024
11.9039	10.0034
11.8761	10.0045
11.8292	10.0065
11.7961	10.0082
11.7478	10.011
11.6968	10.0144
11.6638	10.0169
11.6268	10.0199
11.5696	10.0252
11.552	10.0269
11.4937	10.0332
11.4811	10.0346
11.4462	10.0389
11.4132	10.0432
11.3746	10.0486
11.3559	10.0513
11.3295	10.0554
11.2744	10.0646
11.2546	10.0681
11.2316	10.0724
11.196	10.0794
11.1747	10.0837
11.1586	10.0872
11.1186	10.0962
11.1039	10.0997
11.079	10.1058
11.0638	10.1097
11.0372	10.1167
11.0147	10.123
10.9961	10.1283
10.9783	10.1336
10.9568	10.1403
10.9449	10.1441
10.918	10.153
10.9008	10.1589
10.8864	10.1641
10.8584	10.1745
10.8431	10.1804
10.8309	10.1853
10.8147	10.1919
10.8091	10.1942
10.781	10.2064
10.7739	10.2097
10.7555	10.2181
10.7372	10.2269
10.7251	10.2328
10.7104	10.2404
10.6985	10.2466
10.6839	10.2545
10.6708	10.2617
10.6622	10.2666
10.6448	10.2768
10.6362	10.2819
10.6172	10.2937
10.6112	10.2976
10.5988	10.3057
10.5795	10.3188
10.5728	10.3235
10.5648	10.3292
10.546	10.343
10.5396	10.3478
10.5211	10.3623
10.5169	10.3657
10.5047	10.3757
10.4951	10.3838
10.4864	10.3914
10.4764	10.4002
10.4685	10.4074
10.453	10.4219
10.4456	10.4291
10.4339	10.4407
10.4282	10.4464
10.42	10.455
10.4129	10.4625
10.3986	10.4783
10.3887	10.4894
10.3815	1.04978
10.3756	10.5048
10.3671	10.5151
10.3579	10.5266
10.3473	10.5402
10.3424	10.5468
10.3325	10.5602
10.3243	10.5716
10.319	10.5792
10.3117	10.5899
10.2983	10.61
10.2915	10.6207
10.2813	10.6373
10.278	10.6427
10.2698	10.6568
10.2599	10.6741
10.2512	10.6899
10.247	10.6976
10.2376	10.7157
10.2318	10.7272
10.226	10.739
10.2185	10.7546
10.2106	10.7717
10.2041	10.7861
10.1979	10.8005
10.1926	10.813
10.1844	10.833
10.1768	10.8525
10.1735	10.861
10.1657	10.8821
10.1585	10.9022
10.1512	10.9233
10.1467	10.937
10.1418	10.952
10.1382	10.9635
10.1287	10.9947
10.1244	11.0095
10.1163	11.0388
10.1117	11.0561
10.1064	11.0766
10.1	11.1029
10.0945	11.1262
10.0885	11.1527
10.0834	11.1763
10.0795	11.1951
10.0717	11.2349
10.0659	11.2669
10.064	11.2777
10.0589	11.3077
10.0534	11.3425
10.0475	11.3824
10.0458	11.394
10.0397	11.4395
10.0351	11.4776
10.032	11.5045
10.0275	11.5466
10.0242	11.5796
10.0204	11.6216
10.0167	11.6661
10.0157	11.6802
10.0119	11.7351
10.009	11.7817
10.0077	11.8058
10.0051	11.8604
10.0035	11.9035
10.0021	11.9469
10.0013	11.9825
10.0004	12.0344
10.0003	12.0488
10.0002	12.0693
Tchebycheff approach
12.0879	10
12.0698	10.0002
12.044	10.0006
12.0201	10.001
11.9921	10.0017
11.9505	10.0025
11.9254	10.0034
11.89	10.0042
11.8708	10.0051
11.8497	10.0064
11.8187	10.0076
11.7979	10.0091
11.7633	10.0105
11.7474	10.0119
11.726	10.0135
11.6943	10.0151
11.6778	10.0165
11.6535	10.0182
11.6441	10.0193
11.6207	10.0211
11.6042	10.0225
11.5967	10.0243
11.5639	10.0266
11.5483	10.0283
11.5235	10.0308
11.5088	10.0331
11.4874	10.036
11.4668	10.0388
11.4447	10.0415
11.4199	10.0439
11.3944	10.0476
11.3861	10.0487
11.3643	10.053
11.3355	10.0564
11.3144	10.0602
11.3066	10.0625
11.2704	10.0664
11.2404	10.0717
11.2303	10.0765
11.203	10.0813
11.1808	10.0858
11.154	10.0895
11.1396	10.0939
11.1112	10.0993
11.0964	10.1056
11.0736	10.109
11.0537	10.1152
11.0253	10.1213
11.0087	10.1278
10.9873	10.135
10.9646	10.1418
10.9458	10.1479
10.9247	10.1544
10.9046	10.163
10.8782	10.1694
10.8627	10.1788
10.8398	10.1854
10.8274	10.1924
10.7992	10.2039
10.7754	10.2134
10.7586	10.2211
10.7398	10.2317
10.7219	10.2392
10.6993	10.2509
10.6748	10.2627
10.6611	10.2722
10.6393	10.2841
10.6146	10.2976
10.6049	10.3051
10.5848	10.3206
10.5648	10.3342
10.5459	10.346
10.5282	10.36
10.5158	10.372
10.4982	10.3892
10.4774	10.401
10.4663	10.4128
10.4448	10.4319
10.4339	10.4427
10.4179	10.4576
10.4045	10.4748
10.3873	10.4943
10.375	10.5071
10.3648	10.5209
10.3498	10.543
10.3319	10.564
10.3233	10.5807
10.308	10.5987
10.2957	10.619
10.2815	10.6408
10.27	10.6609
10.2602	10.6765
10.249	10.6995
10.2405	10.7224
10.2249	10.7506
10.2149	10.7703
10.2078	10.7923
10.1961	10.8101
10.1905	10.8271
10.1817	10.8499
10.1727	10.8779
10.1654	10.8949
10.1585	10.9117
10.1497	10.934
10.1436	10.9559
10.1358	10.9805
10.129	11.0002
10.1233	11.0174
10.1183	11.0478
10.1123	11.0583
10.1061	11.0903
10.1002	11.1193
10.0953	11.1323
10.0912	11.1501
10.0877	11.1631
10.0842	11.1782
10.0785	11.2047
10.0732	11.2394
10.0685	11.26
10.066	11.2764
10.0615	11.305
10.058	11.3221
10.0547	11.3495
10.0508	11.3716
10.0467	11.3957
10.0441	11.4143
10.0409	11.4528
10.0389	11.4639
10.036	11.4796
10.0324	11.5138
10.0302	11.5306
10.0271	11.562
10.0251	11.5781
10.0234	11.6137
10.0212	11.6301
10.0189	11.6688
10.0182	11.6692
10.017	11.6819
10.0152	11.6945
10.0142	11.706
10.0125	11.7377
10.0118	11.7526
10.0107	11.7775
10.0088	11.7997
10.008	11.8087
10.0073	11.8272
10.0062	11.861
10.0045	11.8943
10.0033	11.9244
10.0026	11.9565
10.0021	11.9639

## Sheet: example11-Figure13
SMEA
-1.95222	-0.024037
-1.99634	-0.00182919
-1.98673	-0.00664528
-1.97283	-0.0136338
-1.95724	-0.0214972
-1.94917	-0.025585
-1.93928	-0.0306024
-1.93797	-0.0312673
-1.92681	-0.0369479
-1.92087	-0.0399811
-1.91841	-0.0412405
-1.90942	-0.0458405
-1.89906	-0.0511569
-1.88016	-0.0609084
-1.87945	-0.0612727
-1.86726	-0.0675941
-1.85317	-0.0749319
-1.84847	-0.077383
-1.83103	-0.0865299
-1.82959	-0.0872897
-1.8177	-0.0935571
-1.80058	-0.102633
-1.79924	-0.103346
-1.78095	-0.113118
-1.77956	-0.113862
-1.76141	-0.123635
-1.75966	-0.124582
-1.74881	-0.13046
-1.73761	-0.136559
-1.72732	-0.14219
-1.71919	-0.146663
-1.70271	-0.155769
-1.69737	-0.158735
-1.6838	-0.166315
-1.67477	-0.171383
-1.66743	-0.175525
-1.65232	-0.184097
-1.64404	-0.188821
-1.63651	-0.193143
-1.62242	-0.201275
-1.60822	-0.209542
-1.6025	-0.212889
-1.59571	-0.216882
-1.58626	-0.218099
-1.57421	-0.229642
-1.56716	-0.233871
-1.55879	-0.238912
-1.54345	-0.248239
-1.53389	-0.2541
-1.52613	-0.258898
-1.51699	-0.264579
-1.50191	-0.274045
-1.49125	-0.280813
-1.47338	-0.292304
-1.46421	-0.298276
-1.45334	-0.305421
-1.44552	-0.31061
-1.43102	-0.320345
-1.42323	-0.325639
-1.41125	-0.333869
-1.39558	-0.344805
-1.38314	-0.353636
-1.37647	-0.358434
-1.36241	-0.368678
-1.35298	-0.373113
-1.34333	-0.378966
-1.33333	-0.388966
-1.32333	-0.398266
-1.31088	-0.408077
-1.30126	-0.415803
-1.29019	-0.42486
-1.28349	-0.430425
-1.27309	-0.439218
-1.26224	-0.448592
-1.25368	-0.456145
-1.24368	-0.466145
-1.23406	-0.473999
-1.21984	-0.477077
-1.17802	-0.530126
-1.09802	-0.635126
-1.10802	-0.615126
-1.05325	-0.715126
-1.06925	-0.689126
-1.16597	-0.543855
-1.16153	-0.55078
-1.15153	-0.56078
-1.14434	-0.569575
-1.13348	-0.583393
-1.12917	-0.589062
-1.11826	-0.603971
-1.10963	-0.616379
-1.09334	-0.641566
-1.08519	-0.655195
-1.0752	-0.673071
-1.06508	-0.692754
-1.05799	-0.707696
-1.04512	-0.73802
-1.04291	-0.743739
-1.04055	-0.750056
-1.03993	-0.751761
-1.0349	-0.766129
-1.0335	-0.770358
-1.03154	-0.776443
-1.02912	-0.784291
-1.02785	-0.78858
-1.02397	-0.802404
-1.02169	-0.811179
-1.02012	-0.817522
-1.0193	-0.820958
-1.01643	-0.833685
-1.01489	-0.841045
-1.01108	-0.861402
-1.01073	-0.863441
-1.00973	-0.86954
-1.00882	-0.875418
-1.00751	-0.884503
-1.00683	-0.889588
-1.00567	-0.898902
-1.00409	-0.91347
-1.00396	-0.914777
-1.00294	-0.926197
-1.00275	-0.928453
-1.00234	-0.933874
-1.00204	-0.938055
-1.00197	-0.939092
-1.00159	-0.94518
-1.00089	-0.95876
-1.0005	-0.968733
-1.00049	-0.969099
-1.00034	-0.974109
-1.00029	-0.976406
-1.0001	-0.985672
-1.00009	-0.986366
-1.00006	-0.988888
-1.00003	-0.992295
-1.00001	-0.995329
-1.00001	-0.996379
-1	-0.998171
-1.20027	-0.506607
-1.20021	-0.505007
-1.20021	-0.505007
-1.21021	-0.495007
-1.22021	-0.485007
-1.23021	-0.475007
-1.19572	-0.511497
-1.19662	-0.510497
-1.19762	-0.508497
-1.19862	-0.506497
-1.18522	-0.524037
-1.17522	-0.534037

## Sheet: example12-Figure14
SMEA
0.6798	0.0801
0.7158	0.0588
0.5962	0.1575
0.72	0.0567
0.761	0.0385
0.5229	0.3089
0.5573	0.2187
0.5814	0.1779
0.6434	0.1078
0.8641	0.0108
0.638	0.1126
0.9187	0.0036
0.7307	0.0514
0.8929	0.0064
0.5011	0.4546
0.9712	0.0004
0.553	0.2273
0.9534	0.0011
0.7067	0.0637
0.5718	0.1928
0.5092	0.3734
0.9589	0.0009
0.6241	0.1259
0.8487	0.0136
0.5006	0.4663
0.6112	0.1396
0.8098	0.0227
0.5813	0.178
0.5017	0.4432
0.8602	0.0114
0.9455	0.0016
0.5274	0.2932
0.5498	0.2342
0.8114	0.0222
0.8641	0.0108
0.5885	0.1678
0.5023	0.4346
0.6191	0.131
0.6284	0.1216
0.5408	0.2551
0.7109	0.0615
0.5048	0.4064
0.6492	0.103
0.7366	0.0487
0.639	0.1117
0.6072	0.1441
0.7609	0.0385
0.6792	0.0805
0.5035	0.4204
0.5	0.4993
0.9258	0.003
0.5208	0.317
0.6506	0.1018
0.9973	0
0.8523	0.0129
0.5737	0.1898
0.5921	0.1629
0.5568	0.2197
0.5376	0.2635
0.5053	0.4023
0.5297	0.2858
0.546	0.2427
0.9444	0.0016
0.5155	0.3393
0.6624	0.0925
0.5675	0.2001
0.7147	0.0594
0.9895	0.0001
0.5009	0.4581
0.7938	0.0273
0.5066	0.392
0.6003	0.1524
0.6246	0.1254
0.6849	0.0768
0.528	0.2913
0.7249	0.0542
0.5108	0.3641
0.6867	0.0757
0.5335	0.2747
0.531	0.2819
0.6729	0.0848
0.5263	0.297
0.5234	0.3072
0.5072	0.3875
0.5457	0.2434
0.5028	0.4283
0.5815	0.1778
0.6425	0.1086
0.7206	0.0564
0.8484	0.0136
1.0012	0
0.5466	0.2414
0.57	0.1959
0.608	0.1433
0.9123	0.0042
0.5	0.4961
0.5056	0.4001
0.5723	0.192
0.5686	0.1982
0.9582	0.0009
0.7304	0.0516
0.5257	0.299
0.7332	0.0503
0.7694	0.0354
0.5023	0.4351
0.5651	0.2043
0.803	0.0245
0.8317	0.0172
0.9265	0.0029
0.5001	0.4854
0.8012	0.0251
0.968	0.0005
0.6643	0.091
0.8461	0.0141
0.6618	0.0929
0.5001	0.4892
0.8045	0.0241
0.5202	0.3192
0.6777	0.0815
0.7041	0.0652
0.9432	0.0017
0.5583	0.2167
0.5063	0.3941
0.5094	0.3722
0.5652	0.204
0.9439	0.0017
0.5042	0.4121
0.56	0.2137
0.5003	0.475
0.8117	0.0221
0.6997	0.0677
0.6466	0.1051
0.5324	0.2778
0.6338	0.1165
0.6611	0.0935
0.9366	0.0022
0.5015	0.4464
0.9014	0.0054
0.5137	0.3483
0.6422	0.109
0.5	0.4985
0.5006	0.4659
0.5014	0.4479
0.5021	0.438
0.5048	0.407
0.5092	0.3733
0.5101	0.368
0.5303	0.2842
0.537	0.2649
0.5374	0.2639
0.544	0.2473
0.5557	0.222
0.5601	0.2134
0.5724	0.1919
0.6833	0.0778
0.689	0.0742
0.6903	0.0734
0.7135	0.06
0.7629	0.0378
0.861	0.0113
0.9217	0.0033
0.9576	0.0009
0.9983	0
0.548	0.2383
0.5004	0.4717
0.6273	0.1227
0.5468	0.2408
0.7339	0.0499
0.9377	0.0021
0.6301	0.12
0.5004	0.4718
0.8649	0.0106
0.6852	0.0766
0.5376	0.2633
0.7471	0.0441
0.5005	0.4676
0.6579	0.0959
0.7254	0.054
0.9977	0
0.7134	0.0601
0.7184	0.0575
0.5274	0.2934
0.603	0.1491
0.7587	0.0394
0.5106	0.3652
0.5987	0.1544
0.5264	0.2968
0.5636	0.207
0.6364	0.1141
0.6679	0.0884
0.9162	0.0038
0.8348	0.0165
0.5001	0.4895
0.8791	0.0084
0.5032	0.4235
0.638	0.1126
0.5216	0.3137
0.5581	0.2172
0.6915	0.0726
0.5014	0.4485
0.5001	0.4837
0.6676	0.0886
0.7164	0.0585
0.8522	0.0129
0.941	0.0018
0.9247	0.0031
0.6707	0.0864
0.511	0.3625
0.6498	0.1025
0.904	0.0051
0.5015	0.4472
0.568	0.1993
0.5	0.4984
0.5355	0.2691
0.5886	0.1676
0.8089	0.0229
0.6939	0.0712
0.9161	0.0038
0.8257	0.0186
0.7376	0.0482
0.5682	0.1989
0.5103	0.3669
0.5733	0.1905
0.5035	0.4198
0.5	0.5015
0.544	0.2475
0.9415	0.0018
0.7664	0.0365
0.6492	0.103
0.8635	0.0109
0.5161	0.3368
0.5779	0.1833
0.8529	0.0128
0.6507	0.1017
0.8558	0.0122
0.6178	0.1324
0.6264	0.1236
0.8042	0.0242
0.5007	0.4645
0.9366	0.0021
0.6514	0.1011
0.5104	0.3663
0.5008	0.4605
0.9352	0.0022
0.5008	0.4608
0.5297	0.2858
0.686	0.0761
0.5549	0.2235
0.5044	0.4102
0.6671	0.089
0.8341	0.0167
0.8435	0.0146
0.5739	0.1894
0.731	0.0513
0.9455	0.0016
0.6063	0.1452
0.5608	0.2121
0.8216	0.0196
0.8955	0.0061
0.5039	0.4151
0.5478	0.2386
0.6166	0.1337
0.5004	0.4729
0.9424	0.0018
0.6976	0.069
0.6662	0.0896
0.7685	0.0357
0.5588	0.216
0.5004	0.4724
0.9449	0.0016
0.5071	0.388
0.5804	0.1794
0.6295	0.1206
0.7218	0.0557
0.7785	0.0322
0.6457	0.1059
0.8895	0.0069
0.6442	0.1071
0.511	0.3626
0.5783	0.1826
0.5016	0.4443
0.5071	0.388
0.5257	0.2989
0.5197	0.3212
0.6112	0.1396
0.5124	0.3551
0.6184	0.1318
0.535	0.2705
0.6545	0.0987
0.8899	0.0068
0.731	0.0513
0.5139	0.3471
0.9618	0.0008
0.6151	0.1353
0.5131	0.3511
0.8132	0.0217
0.5008	0.4607
0.6878	0.0749
0.5	0.4969
0.5002	0.479
0.5004	0.4712
0.5024	0.4327
0.5071	0.3882
0.5091	0.3745
0.5103	0.3665
0.5162	0.3362
0.518	0.3284
0.5217	0.3132
0.5223	0.3112
0.5223	0.3112
0.5237	0.3061
0.5239	0.3054
0.5844	0.1736
0.6326	0.1176
0.6503	0.102
0.6526	0.1002
0.6852	0.0766
0.7137	0.0599
0.7484	0.0436
0.7985	0.0258
0.8269	0.0183
0.9437	0.0017
0.999	0
0.9608	0.0008
0.9546	0.0011
0.948	0.0014
0.9419	0.0018
0.9353	0.0022
0.9293	0.0027
0.9233	0.0032
0.9171	0.0038
0.9111	0.0043
0.905	0.005
0.8991	0.0057
0.8931	0.0064
0.8872	0.0072
0.8813	0.008
0.8757	0.0089
0.8697	0.0098
0.8642	0.0107
0.8586	0.0117
0.8529	0.0128
0.8468	0.014
0.8417	0.015
0.8362	0.0162
0.8308	0.0174
0.8255	0.0187
0.82	0.02
0.8147	0.0214
0.8095	0.0227
0.8038	0.0243
0.7991	0.0257
0.794	0.0272
0.7886	0.0289
0.7835	0.0305
0.7788	0.0321
0.7739	0.0338
0.7688	0.0356
0.764	0.0374
0.759	0.0393
0.7543	0.0411
0.7497	0.043
0.7449	0.045
0.7404	0.047
0.7358	0.0491
0.7312	0.0512
0.7269	0.0533
0.7221	0.0556
0.7177	0.0578
0.7134	0.0601
0.7091	0.0624
0.7049	0.0647
0.7004	0.0673
0.5998	0.153
0.5968	0.1568
0.5939	0.1606
0.591	0.1644
0.5882	0.1682
0.5854	0.1721
0.5827	0.176
0.58	0.18
0.5773	0.1841
0.5747	0.1881
0.5721	0.1923
0.5697	0.1964
0.5673	0.2004
0.5648	0.2048
0.5624	0.2092
0.5601	0.2134
0.5578	0.2179
0.5556	0.222
0.5534	0.2266
0.5512	0.2312
0.5492	0.2356
0.5469	0.2406
0.545	0.2451
0.543	0.2497
0.5411	0.2544
0.5391	0.2594
0.5374	0.264
0.5356	0.2689
0.5338	0.2737
0.5321	0.2787
0.5305	0.2837
0.5288	0.2889
0.5273	0.2938
0.5257	0.2989
0.5242	0.3042
0.5227	0.3096
0.5214	0.3147
0.52	0.3199
0.5187	0.3252
0.5175	0.3306
0.5162	0.3362
0.515	0.3419
0.5139	0.3473
0.5128	0.3527
0.5117	0.3585
0.5107	0.3643
0.5098	0.3698
0.5089	0.3757
0.508	0.3813
0.5072	0.3871
0.5064	0.3931
0.5057	0.399
0.505	0.4048
0.5043	0.4111
0.5038	0.4171
0.5032	0.4232
0.5027	0.4292
0.5022	0.4355
0.5018	0.4418
0.5014	0.4483
0.5011	0.4544
0.9969	0
0.9831	0.0001
0.9773	0.0003
0.9726	0.0004
0.9665	0.0006
0.9614	0.0008
0.9555	0.001
0.9517	0.0012
0.9444	0.0016

## Sheet: example13-Figure15
SMEA
0.9975	0.005
0.9918	0.0165
0.9864	0.0273
0.9768	0.0465
0.9613	0.0775
0.9579	0.0843
0.9443	0.1113
0.9374	0.1253
0.9323	0.1355
0.926	0.1481
0.9205	0.159
0.9164	0.1671
0.9111	0.1777
0.9076	0.1848
0.9041	0.1918
0.8956	0.2088
0.8868	0.2264
0.8803	0.2393
0.876	0.248
0.8716	0.2567
0.8667	0.2665
0.8608	0.2784
0.8545	0.2909
0.8455	0.309
0.8411	0.3178
0.8396	0.3207
0.8302	0.3395
0.8179	0.3641
0.8142	0.3717
0.8098	0.3803
0.8028	0.3945
0.7986	0.4028
0.7909	0.4181
0.7894	0.4212
0.78	0.4399
0.7754	0.4492
0.7709	0.4583
0.7677	0.4646
0.7616	0.4768
0.7576	0.4848
0.752	0.4961
0.747	0.5059
0.7421	0.5159
0.7354	0.5292
0.7316	0.5368
0.7295	0.5409
0.7222	0.5556
0.7065	0.587
0.7018	0.5965
0.6919	0.6162
0.6869	0.6261
0.6824	0.6351
0.6775	0.6449
0.67	0.6601
0.6634	0.6733
0.6504	0.6993
0.6469	0.7063
0.6369	0.7262
0.6304	0.7392
0.6199	0.7601
0.6139	0.7723
0.6024	0.7952
0.5961	0.8079
0.591	0.818
0.584	0.8321
0.5783	0.8433
0.5661	0.8678
0.5611	0.8779
0.5567	0.8866
0.5465	0.907
0.5363	0.9273
0.5345	0.9309
0.5267	0.9466
0.5157	0.9686
0.5114	0.9773
0.5007	0.9986
0.4982	1.0036
0.4915	1.0169
0.4859	1.0282
0.4809	1.0382
0.4723	1.0554
0.4609	1.0783
0.4568	1.0863
0.4491	1.1018
0.4411	1.1178
0.4372	1.1255
0.4219	1.1562
0.4163	1.1674
0.4107	1.1787
0.4084	1.1831
0.3963	1.2073
0.3924	1.2153
0.3889	1.2222
0.3765	1.2471
0.372	1.2559
0.368	1.2641
0.3629	1.2741
0.36	1.28
0.3515	1.297
0.3461	1.3079
0.3425	1.3151
0.3302	1.3395
0.3237	1.3526
0.3141	1.3717
0.3043	1.3913
0.2912	1.4176
0.2872	1.4256
0.2821	1.4357
0.2787	1.4425
0.2738	1.4523
0.2621	1.4758
0.2571	1.4858
0.2474	1.5053
0.2363	1.5273
0.2334	1.5331
0.2211	1.5578
0.2123	1.5755
0.2028	1.5945
0.1973	1.6054
0.1888	1.6225
0.1819	1.6362
0.1779	1.6441
0.1702	1.6596
0.1659	1.6681
0.1603	1.6795
0.1588	1.6824
0.155	1.6901
0.1472	1.7055
0.1331	1.7338
0.1271	1.7458
0.1242	1.7517
0.1165	1.7669
0.1123	1.7754
0.1083	1.7834
0.1022	1.7957
0.0921	1.8158
0.0882	1.8236
0.0827	1.8347
0.0722	1.8556
0.0659	1.8682
0.0616	1.8767
0.0568	1.8864
0.0525	1.8951
0.048	1.9039
0.0421	1.9158
0.0332	1.9336
0.0191	1.9618
0.0138	1.9725
0.0084	1.9831
0.0033	1.9934
